# Supplementary material for: Maize multi-omics reveal leaf water status controlling of differential transcriptomes, proteomes and hormones as mechanisms of age-dependent osmotic stress response in leaves
Source: Stress Biol. 2024 Mar 18;4(1):19. doi: 10.1007/s44154-024-00159-9 (PMC10948690; doi:10.1007/s44154-024-00159-9)
Supplement: Supplementary file 4 — Additional file 4: Supplementary Dataset 2. DEGs in maize leaves of different ages under osmotic stress. Supplementary Dataset 3. GO terms of DEGs in maize leaves of different ages under osmotic stress. Supplementary Dataset 4. DAPs in maize leaves of different ages under osmotic stress. Supplementary Dataset 5. DEGs related to photosynthesis. Supplementary Dataset 6. DEGs related to carbohydrate and glycolytic-TCA metabolism. Supplementary Dataset 7. DEGs related to stress response. [file 44154_2024_159_MOESM4_ESM.xlsx]

## Sheet: Dataset S2
Supplementary Dataset 2 DEGs in maize leaves of different ages under osmotic stress.
L1
Gene ID	Gene Symbol	Type	log2 (D_1st_leaf / C_1st_leaf)	Qvalue (D_1st_leaf / C_1st_leaf)	KEGG Pathway Desc	KEGG Disease Desc	KEGG Module Desc	KEGG Reaction Desc	GO_C Desc	GO_F Desc	GO_P Desc	GeneBank Desc	Pfam Desc	Cog Desc	EggNOG Desc	InterPro Desc	WoLF PSORT Desc	UniProt Desc
103641198	'LOC103641198'	mRNA	9.84569	2.81e-14							GO:0009793///embryo development ending in seed dormancy	11 kDa late embryogenesis abundant protein-like	PF03760///Late embryogenesis abundant (LEA) group 1		ENOG502S22N///No_INFO	IPR005513///Late embryogenesis abundant protein, LEA_1 subgroup	cyto///cytosol
100275244	'LOC100275244'	mRNA	9.35822	2.66e-12								uncharacterized LOC100275244					extr///extracellular	[B6SQE3_MAIZE|Unreviewed]SubName: Full=Uncharacterized protein {ECO:0000313|EMBL:ACG27076.1, ECO:0000313|EnsemblPlants:Zm00001d010010_P001};
100216778	'LOC100216778'	mRNA	9.10154	1.14e-05								uncharacterized LOC100216778	PF03004///Plant transposase (Ptta/En/Spm family)			IPR004252///Probable transposase, Ptta/En/Spm, plant	cyto///cytosol	[B4FJP2_MAIZE|Unreviewed]SubName: Full=Uncharacterized protein {ECO:0000313|EMBL:ACF82335.1};
100281141	'LOC100281141'	mRNA	8.95984	2.26e-57	00500///Starch and sucrose metabolism			R02112///1,4-alpha-D-Glucan maltohydrolase Starch <=> Dextrin + Maltose+++R11262///maltodextrin maltohydrolase Maltodextrin + H2O <=> Maltose		GO:0016161///beta-amylase activity+++GO:0102229///amylopectin maltohydrolase activity	GO:0000272///polysaccharide catabolic process	beta-amylase	PF01373///Glycosyl hydrolase family 14		ENOG502QTBX///No_INFO	IPR001371///Glycoside hydrolase, family 14B, plant+++IPR001554///Glycoside hydrolase, family 14+++IPR017853///Glycoside hydrolase superfamily+++IPR018238///Glycoside hydrolase, family 14, conserved site	mito///mitochondria	[B4FW64_MAIZE|Unreviewed]RecName: Full=Beta-amylase {ECO:0000256|RuleBase:RU000509}; EC=3.2.1.2 {ECO:0000256|RuleBase:RU000509};
100279047	'LOC100279047'	mRNA	8.75765	2.76e-10								uncharacterized LOC100279047					extr///extracellular
542373	'LOC542373'	mRNA	8.57262	1.11e-18					GO:0005829///cytosol+++GO:0012506///vesicle membrane	GO:0001786///phosphatidylserine binding+++GO:0035091///phosphatidylinositol binding+++GO:0070300///phosphatidic acid binding+++GO:1901611///phosphatidylglycerol binding	GO:0009414///response to water deprivation+++GO:0009415///response to water+++GO:0009631///cold acclimation+++GO:0009737///response to abscisic acid	dehydrin 1	PF00257///Dehydrin		ENOG502S4VW///No_INFO	IPR000167///Dehydrin+++IPR030513///Dehydrin, conserved site	cyto///cytosol	[A3KLI0_MAIZE|Unreviewed]SubName: Full=RAB17 protein {ECO:0000313|EMBL:CAM56274.1};+++[A3KLI1_MAIZE|Unreviewed]SubName: Full=Dehydrin DHN1 {ECO:0000313|EMBL:AQK85134.1}; SubName: Full=RAB17 protein {ECO:0000313|EMBL:CAM56275.1};+++[A7RDP0_MAIZE|Unreviewed]SubName: Full=Lea2 {ECO:0000313|EMBL:ABH09689.1};
100281016	'LOC100281016'	mRNA	8.54688	9.66e-26					GO:0016020///membrane+++GO:0016021///integral component of membrane			uncharacterized LOC100281016	PF03134///TB2/DP1, HVA22 family		KOG1725///endoplasmic reticulum tubular network membrane organization	IPR004345///TB2/DP1/HVA22-related protein	extr///extracellular	[A0A3L6FR47_MAIZE|Unreviewed]RecName: Full=HVA22-like protein {ECO:0000256|RuleBase:RU362006};+++[B6SRB1_MAIZE|Unreviewed]RecName: Full=HVA22-like protein {ECO:0000256|RuleBase:RU362006};
103631743	'LOC103631743'	mRNA	8.39754	7.74e-10								late embryogenesis abundant protein D-34	PF04927///Seed maturation protein		ENOG502QPSX///No_INFO	IPR007011///Late embryogenesis abundant protein, SMP subgroup domain+++IPR042971///Late embryogenesis abundant protein, SMP subgroup	cyto_nucl///cytosol	[A0A1D6JP57_MAIZE|Unreviewed]SubName: Full=Rab28 protein {ECO:0000313|EMBL:ONL93802.1};+++[Q41850_MAIZE|Unreviewed]SubName: Full=Rab28 protein {ECO:0000313|EMBL:CAA41854.1};
103641047	'LOC103641047'	mRNA	8.39698	2.04e-27								uncharacterized LOC103641047			KOG2073///protein phosphatase binding		nucl///nucleus	[A0A1D6KH07_MAIZE|Unreviewed]SubName: Full=Uncharacterized protein {ECO:0000313|EMBL:ONM02357.1, ECO:0000313|EnsemblPlants:Zm00001d031228_P001};
100276319	'LOC100276319'	mRNA	8.3658	2.75e-114					GO:0016021///integral component of membrane			uncharacterized LOC100276319	PF01679///Proteolipid membrane potential modulator		KOG1773///response to cold	IPR000612///Proteolipid membrane potential modulator	plas///plasma
100193918	'LOC100193918'	mRNA	8.34412	2.1e-09					GO:0005634///nucleus		GO:0050826///response to freezing+++GO:1901002///positive regulation of response to salt stress+++GO:1902584///positive regulation of response to water deprivation	uncharacterized LOC100193918					cyto///cytosol	[B4FGR8_MAIZE|Unreviewed]SubName: Full=Uncharacterized protein {ECO:0000313|EMBL:ACF81311.1};
103652813	'LOC103652813'	mRNA	8.33988	5.66e-10							GO:0042742///defense response to bacterium+++GO:0050832///defense response to fungus	barwin-like	PF00967///Barwin family			IPR001153///Barwin domain+++IPR036908///RlpA-like domain superfamily	extr///extracellular	[B6SH12_MAIZE|Unreviewed]SubName: Full=Win1 {ECO:0000313|EMBL:ACG24145.1};+++[Q41802_MAIZE|Unreviewed]SubName: Full=Defence-related protein {ECO:0000313|EMBL:CAA57674.1};
103633249	'LOC103633249'	mRNA	8.33521	2.51e-39	00630///Glyoxylate and dicarboxylate metabolism+++01200///Carbon metabolism		M00012///Glyoxylate cycle	R00479///isocitrate glyoxylate-lyase (succinate-forming) Isocitrate <=> Succinate + Glyoxylate	GO:0009514///glyoxysome	GO:0003824///catalytic activity+++GO:0004451///isocitrate lyase activity+++GO:0016829///lyase activity+++GO:0046872///metal ion binding	GO:0019752///carboxylic acid metabolic process	isocitrate lyase	PF00463///Isocitrate lyase family	COG2224///Isocitrate lyase	KOG1260///isocitrate lyase activity	IPR006254///Isocitrate lyase+++IPR015813///Pyruvate/Phosphoenolpyruvate kinase-like domain superfamily+++IPR018523///Isocitrate lyase/phosphorylmutase, conserved site+++IPR039556///ICL/PEPM domain+++IPR040442///Pyruvate kinase-like domain superfamily	cyto_nucl///cytosol	[A0A3L6DVJ9_MAIZE|Unreviewed]RecName: Full=Isocitrate lyase {ECO:0000256|PIRNR:PIRNR001362};+++[B4FTF9_MAIZE|Unreviewed]RecName: Full=Isocitrate lyase {ECO:0000256|PIRNR:PIRNR001362};+++[O24588_MAIZE|Unreviewed]SubName: Full=Isocitrate lyase {ECO:0000313|EMBL:AAB08892.1}; EC=4.1.3.1 {ECO:0000313|EMBL:AAB08892.1}; Flags: Fragment;
100279044	'LOC100279044'	mRNA	7.89508	8.11e-62								PEBP (phosphatidylethanolamine-binding protein) family protein	PF01161///Phosphatidylethanolamine-binding protein		ENOG502RXGS///No_INFO	IPR005247///YbhB/YbcL+++IPR008914///Phosphatidylethanolamine-binding protein+++IPR036610///PEBP-like superfamily	cyto_nucl///cytosol	[B6UH30_MAIZE|Unreviewed]SubName: Full=PEBP (Phosphatidylethanolamine-binding protein) family protein {ECO:0000313|EMBL:AQK94416.1};
100281693	'LOC100281693'	mRNA	7.86397	9.36e-29	00906///Carotenoid biosynthesis		M00372///Abscisic acid biosynthesis, beta-carotene => abscisic acid	R07530///alpha-carotene,reduced ferredoxin [iron-sulfur] cluster:oxygen 3-oxidoreductase alpha-Carotene + 2 Reduced ferredoxin + H+ + Oxygen <=> Zeinoxanthin + 2 Oxidized ferredoxin + H2O+++R07558///beta-carotene,reduced ferredoxin [iron-sulfur] cluster:oxygen 3-oxidoreductase beta-Carotene + 2 Reduced ferredoxin + H+ + Oxygen <=> beta-Cryptoxanthin + 2 Oxidized ferredoxin + H2O+++R07559///beta-c…	GO:0016021///integral component of membrane	GO:0005506///iron ion binding+++GO:0016491///oxidoreductase activity	GO:0008610///lipid biosynthetic process	beta-carotene hydroxylase	PF04116///Fatty acid hydroxylase superfamily		ENOG502QSIR///No_INFO	IPR006694///Fatty acid hydroxylase	mito///mitochondria	[B6SXU9_MAIZE|Unreviewed]SubName: Full=Beta-carotene hydroxylase {ECO:0000313|EMBL:ACG29682.1}; SubName: Full=Hydroxylase5 {ECO:0000313|EMBL:AQL09873.1};
109943770	'LOC109943770'	mRNA	7.86155	0.0119151								histone-binding protein MSI1 homolog	PF00400///WD domain, G-beta repeat			IPR001680///WD40 repeat+++IPR015943///WD40/YVTN repeat-like-containing domain superfamily+++IPR017986///WD40-repeat-containing domain+++IPR036322///WD40-repeat-containing domain superfamily	extr///extracellular
100194130	'LOC100194130'	mRNA	7.84677	2.19e-17								uncharacterized LOC100194130			ENOG502S8FC///No_INFO		cyto_nucl///cytosol	[B4FHJ4_MAIZE|Unreviewed]SubName: Full=Uncharacterized protein {ECO:0000313|EMBL:ACF81587.1, ECO:0000313|EnsemblPlants:Zm00001d023700_P001};
103634999	'LOC103634999'	mRNA	7.71502	1.06e-147						GO:0005524///ATP binding+++GO:0016787///hydrolase activity		P-loop containing nucleoside triphosphate hydrolase superfamily protein	PF00004///ATPase family associated with various cellular activities (AAA)+++PF17862///AAA+ lid domain		KOG0737///ATP binding	IPR003593///AAA+ ATPase domain+++IPR003959///ATPase, AAA-type, core+++IPR003960///ATPase, AAA-type, conserved site+++IPR027417///P-loop containing nucleoside triphosphate hydrolase+++IPR041569///AAA ATPase, AAA+ lid domain	E.R.///endoplasmic	[K7VBI0_MAIZE|Unreviewed]SubName: Full=p-loop containing nucleoside triphosphate hydrolase superfamily protein {ECO:0000313|EMBL:AQK91119.1};
100275309	'LOC100275309'	mRNA	7.68779	2.64e-160								uncharacterized LOC100275309					nucl///nucleus	[B6SR64_MAIZE|Unreviewed]SubName: Full=Uncharacterized protein {ECO:0000313|EMBL:ACG27347.1};
100275030	'LOC100275030'	mRNA	7.62618	1.88e-10								uncharacterized LOC100275030					mito///mitochondria	[A0A3L6D8H6_MAIZE|Unreviewed]SubName: Full=Uncharacterized protein {ECO:0000313|EMBL:PWZ04890.1};+++[K7WCU4_MAIZE|Unreviewed]SubName: Full=Uncharacterized protein {ECO:0000313|EMBL:AQL06015.1, ECO:0000313|EnsemblPlants:Zm00001d047259_P001};
103644857	'LOC103644857'	mRNA	7.59972	0.00197022	00010///Glycolysis / Gluconeogenesis+++00051///Fructose and mannose metabolism+++00562///Inositol phosphate metabolism+++00710///Carbon fixation in photosynthetic organisms+++01130///Biosynthesis of antibiotics+++01200///Carbon metabolism+++01230///Biosynthesis of amino acids	H00664///Anemia due to disorders of glycolytic enzymes	M00001///Glycolysis (Embden-Meyerhof pathway), glucose => pyruvate+++M00002///Glycolysis, core module involving three-carbon compounds+++M00003///Gluconeogenesis, oxaloacetate => fructose-6P	R01015///D-glyceraldehyde-3-phosphate aldose-ketose-isomerase D-Glyceraldehyde 3-phosphate <=> Glycerone phosphate	GO:0005829///cytosol	GO:0004807///triose-phosphate isomerase activity	GO:0006094///gluconeogenesis+++GO:0006096///glycolytic process+++GO:0019563///glycerol catabolic process+++GO:0046166///glyceraldehyde-3-phosphate biosynthetic process	triosephosphate isomerase, cytosolic	PF00121///Triosephosphate isomerase	COG0149///Triosephosphate isomerase	KOG1643///triosephosphate isomerase	IPR000652///Triosephosphate isomerase+++IPR013785///Aldolase-type TIM barrel+++IPR020861///Triosephosphate isomerase, active site+++IPR035990///Triosephosphate isomerase superfamily	cyto///cytosol
100274196	'LOC100274196'	mRNA	7.57732	4.59e-29					GO:0005576///extracellular region	GO:0004867///serine-type endopeptidase inhibitor activity		uncharacterized LOC100274196			ENOG502R3JY///No_INFO	IPR000877///Proteinase inhibitor I12, Bowman-Birk+++IPR035995///Bowman-Birk type proteinase inhibitor	extr///extracellular	[B6TEW3_MAIZE|Unreviewed]SubName: Full=Bowman-Birk type trypsin inhibitor {ECO:0000313|EMBL:ONM30321.1};
100285460	'LOC100285460'	mRNA	7.5497	4.78e-119					GO:0005634///nucleus	GO:0003677///DNA binding+++GO:0003700///DNA-binding transcription factor activity+++GO:0043565///sequence-specific DNA binding	GO:0006355///regulation of transcription, DNA-templated+++GO:0045893///positive regulation of transcription, DNA-templated	homeobox-leucine zipper protein ATHB-6	PF00046///Homeodomain+++PF02183///Homeobox associated leucine zipper		KOG0483///sequence-specific DNA binding	IPR000047///Helix-turn-helix motif+++IPR001356///Homeobox domain+++IPR003106///Leucine zipper, homeobox-associated+++IPR009057///Homeobox-like domain superfamily+++IPR017970///Homeobox, conserved site	nucl///nucleus	[A0A3L6EHV5_MAIZE|Unreviewed]SubName: Full=Homeobox-leucine zipper protein HOX24 {ECO:0000313|EMBL:PWZ20639.1};+++[B6U539_MAIZE|Unreviewed]SubName: Full=Homeobox-leucine zipper protein ATHB-6 {ECO:0000313|EMBL:ACG44472.1};
100501320	'LOC100501320'	mRNA	7.45133	1.27e-06					GO:0016020///membrane+++GO:0016021///integral component of membrane			uncharacterized LOC100501320			ENOG502R3JE///No_INFO		plas///plasma	[C4J2J6_MAIZE|Unreviewed]SubName: Full=Uncharacterized protein {ECO:0000313|EMBL:ACR35396.1};
100383532	'LOC100383532'	mRNA	7.43822	4.26e-08						GO:0016301///kinase activity		Receptor-like kinase-like			ENOG502S3VB///No_INFO	IPR011044///Quinoprotein amine dehydrogenase, beta chain-like+++IPR036047///F-box-like domain superfamily	nucl///nucleus	[C0PGT3_MAIZE|Unreviewed]SubName: Full=Receptor-like kinase-like {ECO:0000313|EMBL:ONM03194.1};
103626123	'LOC103626123'	mRNA	7.40498	3.3e-08							GO:0009737///response to abscisic acid	low-temperature-induced 65 kDa protein			ENOG502QU29///No_INFO	IPR037491///Low-temperature-induced 78kDa/65kDa	cyto_nucl///cytosol	[A0A1D6GNF8_MAIZE|Unreviewed]SubName: Full=Uncharacterized protein {ECO:0000313|EMBL:AQK64768.1, ECO:0000313|EnsemblPlants:Zm00001d013900_P002};
100274249	'LOC100274249'	mRNA	7.3933	4.6e-130					GO:0005774///vacuolar membrane+++GO:0005886///plasma membrane+++GO:0016021///integral component of membrane	GO:0015171///amino acid transmembrane transporter activity	GO:0003333///amino acid transmembrane transport	uncharacterized LOC100274249	PF01490///Transmembrane amino acid transporter protein		KOG1303///amino acid transport	IPR013057///Amino acid transporter, transmembrane domain	plas///plasma	[B4FZR5_MAIZE|Unreviewed]SubName: Full=Transmembrane amino acid transporter family protein {ECO:0000313|EMBL:AQK55945.1};
109940853	'LOC109940853'	mRNA	7.35222	2.48e-07						GO:0003676///nucleic acid binding		zinc finger protein AZF1	PF13912///C2H2-type zinc finger		KOG1721///DNA binding	IPR013087///Zinc finger C2H2-type+++IPR036236///Zinc finger C2H2 superfamily	nucl///nucleus
100285999	'LOC100285999'	mRNA	7.32556	7.34e-06					GO:0005746///mitochondrial respiratory chain+++GO:0016020///membrane+++GO:0016021///integral component of membrane+++GO:0031305///integral component of mitochondrial inner membrane		GO:0033617///mitochondrial respiratory chain complex IV assembly	uncharacterized LOC100285999	PF04588///Hypoxia induced protein conserved region		ENOG502S46H///No_INFO	IPR007667///Hypoxia induced protein, domain+++IPR040153///Respiratory supercomplex factor 2, mitochondrial	cyto_nucl///cytosol
109941944	'LOC109941944'	mRNA	7.27488	8.01e-06								uncharacterized LOC109941944					cyto///cytosol
103641516	'LOC103641516'	mRNA	7.15685	1.57e-41	04016///MAPK signaling pathway - plant+++04075///Plant hormone signal transduction				GO:0005634///nucleus+++GO:0005829///cytosol	GO:0003824///catalytic activity+++GO:0004721///phosphoprotein phosphatase activity+++GO:0004722///protein serine/threonine phosphatase activity+++GO:0004724///magnesium-dependent protein serine/threonine phosphatase activity+++GO:0016787///hydrolase activity+++GO:0043169///cation binding+++GO:0046872///metal ion binding	GO:0006470///protein dephosphorylation	probable protein phosphatase 2C 37	PF00481///Protein phosphatase 2C		KOG0698///protein serine/threonine phosphatase activity	IPR000222///PPM-type phosphatase, divalent cation binding+++IPR001932///PPM-type phosphatase domain+++IPR015655///Protein phosphatase 2C family+++IPR036457///PPM-type phosphatase domain superfamily	cyto_nucl///cytosol	[K7U2B2_MAIZE|Unreviewed]SubName: Full=2C-type protein phosphatase protein {ECO:0000313|EMBL:AIG52098.1}; SubName: Full=Orphans transcription factor {ECO:0000313|EMBL:AIB05775.1}; SubName: Full=Protein phosphatase homolog11 {ECO:0000313|EMBL:AQK42872.1};
100279027	'LOC100279027'	mRNA	7.15283	2.13e-14					GO:0005829///cytosol		GO:0009414///response to water deprivation+++GO:0009631///cold acclimation+++GO:0009737///response to abscisic acid	Dehydrin Xero 1	PF00257///Dehydrin			IPR000167///Dehydrin+++IPR030513///Dehydrin, conserved site	nucl///nucleus	[B6UGS5_MAIZE|Unreviewed]SubName: Full=Dehydrin Xero 1 {ECO:0000313|EMBL:ONM38913.1};
103643388	'LOC103643388'	mRNA	7.12143	2.05e-06							GO:0009737///response to abscisic acid	apomucin				IPR037491///Low-temperature-induced 78kDa/65kDa	cyto///cytosol	[A0A1D6KR83_MAIZE|Unreviewed]SubName: Full=Uncharacterized protein {ECO:0000313|EMBL:ONM05242.1, ECO:0000313|EnsemblPlants:Zm00001d032519_P002};
103632720	'LOC103632720'	mRNA	7.10131	1.4e-06					GO:0005634///nucleus	GO:0003677///DNA binding+++GO:0003700///DNA-binding transcription factor activity+++GO:0043565///sequence-specific DNA binding+++GO:0044212///transcription regulatory region DNA binding	GO:0030154///cell differentiation	transcription factor MYB20	PF00249///Myb-like DNA-binding domain		KOG0048///RNA polymerase II transcription regulator recruiting activity	IPR001005///SANT/Myb domain+++IPR009057///Homeobox-like domain superfamily+++IPR015495///Myb-like transcription factor+++IPR017930///Myb domain	nucl///nucleus	[A0A1D6I407_MAIZE|Unreviewed]SubName: Full=Typical P-type R2R3 Myb protein {ECO:0000313|EMBL:ONM54874.1};+++[A0A3L6DYL9_MAIZE|Unreviewed]SubName: Full=Protein ODORANT1 {ECO:0000313|EMBL:PWZ12997.1};+++[Q8S3Z9_MAIZE|Unreviewed]SubName: Full=Typical P-type R2R3 Myb protein {ECO:0000313|EMBL:AAL84615.1}; Flags: Fragment;
103648268	'LOC103648268'	mRNA	7.08217	1.4e-06	00906///Carotenoid biosynthesis		M00372///Abscisic acid biosynthesis, beta-carotene => abscisic acid	R06952///9'-cis-Neoxanthin:9-cis-epoxycarotenoid dioxygenase 9'-cis-Neoxanthin + Oxygen <=> Xanthoxin + C25-Allenic-apo-aldehyde+++R06953///9-cis-Violaxanthin:9-cis-epoxycarotenoid dioxygenase 9-cis-Violaxanthin + Oxygen <=> Xanthoxin + C25-Epoxy-apo-aldehyde+++R09682///9-cis-epoxycarotenoid 11,12-dioxygenase 9-cis-Epoxycarotenoid + Oxygen <=> Xanthoxin + 12'-apo-Carotenal	GO:0009507///chloroplast+++GO:0009570///chloroplast stroma	GO:0010436///carotenoid dioxygenase activity+++GO:0046872///metal ion binding	GO:0016121///carotene catabolic process	9-cis-epoxycarotenoid dioxygenase NCED4, chloroplastic	PF03055///Retinal pigment epithelial membrane protein		KOG1285///oxidoreductase activity, acting on single donors with incorporation of molecular oxygen, incorporation of two atoms of oxygen	IPR004294///Carotenoid oxygenase	mito///mitochondria	[A0A1D6F9F2_MAIZE|Unreviewed]SubName: Full=Nine-cis-epoxycarotenoid dioxygenase4 {ECO:0000313|EMBL:ONM27776.1};
100274612	'LOC100274612'	mRNA	7.06956	3.86e-09								uncharacterized LOC100274612					cyto///cytosol
100279015	'LOC100279015'	mRNA	6.89797	6.16e-06					GO:0016020///membrane+++GO:0016021///integral component of membrane			uncharacterized LOC100279015	PF01679///Proteolipid membrane potential modulator			IPR000612///Proteolipid membrane potential modulator	plas///plasma
100285622	'LOC100285622'	mRNA	6.81297	9.55e-09								uncharacterized LOC100285622	PF01842///ACT domain+++PF13740///ACT domain		ENOG502QS10///No_INFO	IPR002912///ACT domain+++IPR040217///ACT domain-containing protein ACR1-12	cyto///cytosol	[B6U791_MAIZE|Unreviewed]SubName: Full=ACR8 {ECO:0000313|EMBL:ACG45224.1};
100280876	'LOC100280876'	mRNA	6.79502	3.87e-05					GO:0043231///intracellular membrane-bounded organelle	GO:0008194///UDP-glycosyltransferase activity+++GO:0016740///transferase activity+++GO:0016757///transferase activity, transferring glycosyl groups+++GO:0016758///transferase activity, transferring hexosyl groups		anthocyanidin 3-O-glucosyltransferase	PF00201///UDP-glucoronosyl and UDP-glucosyl transferase		KOG1192///transferase activity, transferring hexosyl groups	IPR002213///UDP-glucuronosyl/UDP-glucosyltransferase+++IPR035595///UDP-glycosyltransferase family, conserved site	nucl///nucleus	[B6SNQ2_MAIZE|Unreviewed]RecName: Full=Glycosyltransferase {ECO:0000256|RuleBase:RU362057}; EC=2.4.1.- {ECO:0000256|RuleBase:RU362057};
100279138	'LOC100279138'	mRNA	6.74824	1.64e-08					GO:0016021///integral component of membrane			uncharacterized LOC100279138			ENOG502R63H///No_INFO		plas///plasma
100273512	'LOC100273512'	mRNA	6.72292	1.24e-05	04016///MAPK signaling pathway - plant+++04075///Plant hormone signal transduction				GO:0005634///nucleus+++GO:0005829///cytosol	GO:0003824///catalytic activity+++GO:0004721///phosphoprotein phosphatase activity+++GO:0004722///protein serine/threonine phosphatase activity+++GO:0004724///magnesium-dependent protein serine/threonine phosphatase activity+++GO:0016787///hydrolase activity+++GO:0043169///cation binding+++GO:0046872///metal ion binding	GO:0006470///protein dephosphorylation	probable protein phosphatase 2C 8	PF00481///Protein phosphatase 2C		KOG0698///protein serine/threonine phosphatase activity	IPR000222///PPM-type phosphatase, divalent cation binding+++IPR001932///PPM-type phosphatase domain+++IPR015655///Protein phosphatase 2C family+++IPR036457///PPM-type phosphatase domain superfamily	nucl///nucleus	[A0A075T8J6_MAIZE|Unreviewed]SubName: Full=2C-type protein phosphatase protein {ECO:0000313|EMBL:AIG52103.1}; SubName: Full=Protein phosphatase homolog8 {ECO:0000313|EMBL:ONM39681.1};
103650617	'LOC103650617'	mRNA	6.68628	3.38e-08								uncharacterized LOC103650617			ENOG502S8FC///No_INFO		nucl///nucleus
100283639	'LOC100283639'	mRNA	6.65346	3.59e-06								uncharacterized LOC100283639			KOG4744///response to water deprivation		extr///extracellular	[B6TK66_MAIZE|Unreviewed]SubName: Full=Embryonic protein DC-8 {ECO:0000313|EMBL:ACG37499.1};
100277984	'LOC100277984'	mRNA	6.62862	8.65e-11					GO:0016021///integral component of membrane			uncharacterized LOC100277984			ENOG502SAB9///No_INFO		extr///extracellular	[A0A3L6F2D8_MAIZE|Unreviewed]SubName: Full=Uncharacterized protein {ECO:0000313|EMBL:PWZ27048.1};+++[B6U2T2_MAIZE|Unreviewed]SubName: Full=Uncharacterized protein {ECO:0000313|EMBL:ACG43665.1, ECO:0000313|EnsemblPlants:Zm00001d049561_P001};
103639033	'LOC103639033'	mRNA	6.59365	0.000171								uncharacterized LOC103639033	PF04640///PLATZ transcription factor		ENOG502R7WQ///No_INFO	IPR006734///Protein of unknown function DUF597	mito///mitochondria
109945297	'LOC109945297'	mRNA	6.46644	4.62e-05					GO:0016020///membrane	GO:0005506///iron ion binding+++GO:0016705///oxidoreductase activity, acting on paired donors, with incorporation or reduction of molecular oxygen+++GO:0016709///oxidoreductase activity, acting on paired donors, with incorporation or reduction of molecular oxygen, NAD(P)H as one donor, and incorporation of one atom of oxygen+++GO:0020037///heme binding	GO:0055114///oxidation-reduction process	premnaspirodiene oxygenase	PF00067///Cytochrome P450			IPR001128///Cytochrome P450+++IPR002401///Cytochrome P450, E-class, group I+++IPR036396///Cytochrome P450 superfamily	plas///plasma
103638361	'LOC103638361'	mRNA	6.43826	4.3e-05							GO:0010274///hydrotropism	uncharacterized LOC103638361	PF04759///Protein of unknown function, DUF617		ENOG502QTCE///No_INFO	IPR006460///Protein MIZU-KUSSEI 1-like, plant	extr///extracellular	[A0A1D6P000_MAIZE|Unreviewed]SubName: Full=Protein MIZU-KUSSEI 1 {ECO:0000313|EMBL:AQL03477.1};+++[A0A3L6DGD4_MAIZE|Unreviewed]SubName: Full=Protein MIZU-KUSSEI 1 {ECO:0000313|EMBL:PWZ07529.1};
100283128	'LOC100283128'	mRNA	6.42831	0.000213						GO:0005504///fatty acid binding	GO:0009627///systemic acquired resistance	lipid binding protein	PF14368///Probable lipid transfer			IPR016140///Bifunctional inhibitor/plant lipid transfer protein/seed storage helical domain+++IPR036312///Bifunctional inhibitor/plant lipid transfer protein/seed storage helical domain superfamily+++IPR039265///Putative lipid-transfer protein DIR1-like	extr///extracellular	[B6TEW0_MAIZE|Unreviewed]SubName: Full=Lipid binding protein {ECO:0000313|EMBL:ACG35643.1};
100281391	'LOC100281391'	mRNA	6.42127	1.95e-60	00906///Carotenoid biosynthesis		M00372///Abscisic acid biosynthesis, beta-carotene => abscisic acid	R06952///9'-cis-Neoxanthin:9-cis-epoxycarotenoid dioxygenase 9'-cis-Neoxanthin + Oxygen <=> Xanthoxin + C25-Allenic-apo-aldehyde+++R06953///9-cis-Violaxanthin:9-cis-epoxycarotenoid dioxygenase 9-cis-Violaxanthin + Oxygen <=> Xanthoxin + C25-Epoxy-apo-aldehyde+++R09682///9-cis-epoxycarotenoid 11,12-dioxygenase 9-cis-Epoxycarotenoid + Oxygen <=> Xanthoxin + 12'-apo-Carotenal	GO:0009507///chloroplast+++GO:0009570///chloroplast stroma	GO:0010436///carotenoid dioxygenase activity+++GO:0016702///oxidoreductase activity, acting on single donors with incorporation of molecular oxygen, incorporation of two atoms of oxygen+++GO:0046872///metal ion binding	GO:0016121///carotene catabolic process	uncharacterized LOC100281391	PF03055///Retinal pigment epithelial membrane protein		KOG1285///oxidoreductase activity, acting on single donors with incorporation of molecular oxygen, incorporation of two atoms of oxygen	IPR004294///Carotenoid oxygenase	mito///mitochondria	[B6SV18_MAIZE|Unreviewed]SubName: Full=Nine-cis-epoxycarotenoid dioxygenase5 {ECO:0000313|EMBL:ONM51390.1}; SubName: Full=Viviparous-14 {ECO:0000313|EMBL:ACG28701.1};
542209	'LOC542209'	mRNA	6.42038	1.76e-18	00620///Pyruvate metabolism+++00710///Carbon fixation in photosynthetic organisms+++01200///Carbon metabolism		M00169///CAM (Crassulacean acid metabolism), light+++M00172///C4-dicarboxylic acid cycle, NADP - malic enzyme type	R00216///(S)-Malate:NADP+ oxidoreductase(oxaloacetate-decarboxylating) (S)-Malate + NADP+ <=> Pyruvate + CO2 + NADPH + H+	GO:0009507///chloroplast	GO:0004470///malic enzyme activity+++GO:0004471///malate dehydrogenase (decarboxylating) (NAD+) activity+++GO:0004473///malate dehydrogenase (decarboxylating) (NADP+) activity+++GO:0016491///oxidoreductase activity+++GO:0046872///metal ion binding+++GO:0051287///NAD binding	GO:0006090///pyruvate metabolic process+++GO:0006108///malate metabolic process+++GO:0055114///oxidation-reduction process	NADP malic enzyme 4	PF00390///Malic enzyme, N-terminal domain+++PF03949///Malic enzyme, NAD binding domain	COG0280///Phosphotransacetylase+++COG0281///Malic enzyme	KOG1257///malate dehydrogenase (decarboxylating) (NAD+) activity	IPR001891///Malic oxidoreductase+++IPR012301///Malic enzyme, N-terminal domain+++IPR012302///Malic enzyme, NAD-binding+++IPR015884///Malic enzyme, conserved site+++IPR036291///NAD(P)-binding domain superfamily+++IPR037062///Malic enzyme, N-terminal domain superfamily	mito///mitochondria	[O50015_MAIZE|Unreviewed]RecName: Full=Malic enzyme {ECO:0000256|RuleBase:RU003426};+++[Q5G1U0_MAIZE|Unreviewed]RecName: Full=Malic enzyme {ECO:0000256|RuleBase:RU003426};
100285615	'LOC100285615'	mRNA	6.37656	5.87e-05								WW domain-binding protein 11			ENOG502RQMX///No_INFO		mito///mitochondria	[B6U774_MAIZE|Unreviewed]SubName: Full=WW domain-binding protein 11 {ECO:0000313|EMBL:ACG45207.1};
100191141	'LOC100191141'	mRNA	6.35538	0.000139					GO:0048046///apoplast	GO:0030246///carbohydrate binding		jasmonate-induced protein	PF01419///Jacalin-like lectin domain+++PF03018///Dirigent-like protein		ENOG502S4MA///No_INFO	IPR001229///Jacalin-like lectin domain+++IPR004265///Dirigent protein+++IPR033734///Jacalin-like lectin domain, plant+++IPR036404///Jacalin-like lectin domain superfamily	nucl///nucleus	[B4F7S2_MAIZE|Unreviewed]RecName: Full=Dirigent protein {ECO:0000256|RuleBase:RU363099};
100192073	'LOC100192073'	mRNA	6.35351	1.8e-207	04016///MAPK signaling pathway - plant+++04075///Plant hormone signal transduction				GO:0005634///nucleus+++GO:0005829///cytosol	GO:0003824///catalytic activity+++GO:0004721///phosphoprotein phosphatase activity+++GO:0004722///protein serine/threonine phosphatase activity+++GO:0004724///magnesium-dependent protein serine/threonine phosphatase activity+++GO:0016787///hydrolase activity+++GO:0043169///cation binding+++GO:0046872///metal ion binding	GO:0006470///protein dephosphorylation+++GO:0009738///abscisic acid-activated signaling pathway+++GO:0009845///seed germination+++GO:0090351///seedling development	uncharacterized LOC100192073	PF00481///Protein phosphatase 2C			IPR000222///PPM-type phosphatase, divalent cation binding+++IPR001932///PPM-type phosphatase domain+++IPR015655///Protein phosphatase 2C family+++IPR036457///PPM-type phosphatase domain superfamily	nucl///nucleus	[A0A075T3H0_MAIZE|Unreviewed]SubName: Full=2C-type protein phosphatase protein {ECO:0000313|EMBL:AIG52099.1}; SubName: Full=Protein phosphatase 2C 37 {ECO:0000313|EMBL:ONL96464.1};+++[B4FB83_MAIZE|Unreviewed]RecName: Full=PPM-type phosphatase domain-containing protein {ECO:0000259|PROSITE:PS51746};+++[C4J1A8_MAIZE|Unreviewed]RecName: Full=PPM-type phosphatase domain-containing protein {ECO:000025…
100279493	'LOC100279493'	mRNA	6.34472	7.5e-05					GO:0016021///integral component of membrane			uncharacterized LOC100279493	PF05512///AWPM-19-like family		ENOG502RXK5///No_INFO	IPR008390///AWPM-19-like	plas///plasma	[A0A3L6DZK4_MAIZE|Unreviewed]SubName: Full=Uncharacterized protein {ECO:0000313|EMBL:PWZ13387.1};+++[B6SJ93_MAIZE|Unreviewed]SubName: Full=Plasma membrane associated protein {ECO:0000313|EMBL:ACG24926.1};
100276217	'LOC100276217'	mRNA	6.26355	0.000178								uncharacterized LOC100276217	PF12274///Protein of unknown function (DUF3615)		KOG0264///chromatin organization	IPR022059///Protein of unknown function DUF3615	cyto///cytosol	[B6T6U7_MAIZE|Unreviewed]SubName: Full=Uncharacterized protein {ECO:0000313|EMBL:ACG32830.1};
100279043	'LOC100279043'	mRNA	6.24885	3.38e-24					GO:0016021///integral component of membrane			Little protein 1			ENOG502S4AA///No_INFO		extr///extracellular	[A0A3L6FCM1_MAIZE|Unreviewed]SubName: Full=Uncharacterized protein {ECO:0000313|EMBL:PWZ30966.1};+++[B6SJA5_MAIZE|Unreviewed]SubName: Full=Little protein 1 {ECO:0000313|EMBL:ONM39871.1};
103641207	'LOC103641207'	mRNA	6.19523	0.000397								uncharacterized LOC103641207					cyto_nucl///cytosol	[K7U068_MAIZE|Unreviewed]SubName: Full=Uncharacterized protein {ECO:0000313|EMBL:AQK41208.1, ECO:0000313|EnsemblPlants:Zm00001d024437_P001};
100286330	'LOC100286330'	mRNA	6.16888	0.000305								uncharacterized LOC100286330			KOG4744///response to water deprivation		cyto///cytosol	[B6UI06_MAIZE|Unreviewed]SubName: Full=Late embryogenesis abundant protein, group 3 {ECO:0000313|EMBL:ACG48989.1};
103634510	'LOC103634510'	mRNA	6.15779	0.000324								PE-PGRS family protein PE_PGRS16			ENOG502R1VR///No_INFO	IPR004000///Actin family	nucl///nucleus	[A0A1D6JZL4_MAIZE|Unreviewed]SubName: Full=Uncharacterized protein {ECO:0000313|EMBL:ONL97022.1, ECO:0000313|EnsemblPlants:Zm00001d028778_P002};
103630537	'LOC103630537'	mRNA	6.15142	4.68e-21								EID1-like F-box protein 3	PF12937///F-box-like		KOG1571///negative regulation of chemokine (C-C motif) ligand 5 production	IPR001810///F-box domain+++IPR036047///F-box-like domain superfamily+++IPR040267///F-box protein EID1-like	cyto///cytosol	[A0A1D6M783_MAIZE|Unreviewed]SubName: Full=EID1-like F-box protein 3 {ECO:0000313|EMBL:AQK86925.1};
103651228	'LOC103651228'	mRNA	6.14894	0.00100549					GO:0005634///nucleus+++GO:0005737///cytoplasm+++GO:0031588///nucleotide-activated protein kinase complex	GO:0004679///AMP-activated protein kinase activity+++GO:0008420///RNA polymerase II CTD heptapeptide repeat phosphatase activity+++GO:0016208///AMP binding+++GO:0019887///protein kinase regulator activity+++GO:0019901///protein kinase binding	GO:0006468///protein phosphorylation+++GO:0042149///cellular response to glucose starvation+++GO:0045859///regulation of protein kinase activity+++GO:0050790///regulation of catalytic activity+++GO:0070940///dephosphorylation of RNA polymerase II C-terminal domain	uncharacterized LOC103651228				IPR000644///CBS domain+++IPR039189///CTD phosphatase Fcp1	cyto///cytosol
100276983	'LOC100276983'	mRNA	6.11094	0.000232					GO:0016021///integral component of membrane			Oxidoreductase/ transition metal ion binding protein			ENOG502S1II///No_INFO		plas///plasma	[B6SIQ9_MAIZE|Unreviewed]SubName: Full=Oxidoreductase/ transition metal ion binding protein {ECO:0000313|EMBL:ONM55336.1};
100285642	'LOC100285642'	mRNA	6.10619	0.000218						GO:0003677///DNA binding		ZF-HD homeobox protein	PF04770///ZF-HD protein dimerisation region		ENOG502SNDM///No_INFO	IPR006455///Homeodomain, ZF-HD class+++IPR006456///ZF-HD homeobox protein, Cys/His-rich dimerisation domain+++IPR009057///Homeobox-like domain superfamily	nucl///nucleus	[A0A060CVP0_MAIZE|Unreviewed]SubName: Full=ZF-HD homeobox protein {ECO:0000313|EMBL:ONM17349.1}; SubName: Full=ZF-HD transcription factor {ECO:0000313|EMBL:AIB04516.1}; Flags: Fragment;+++[B6U7M0_MAIZE|Unreviewed]SubName: Full=ZF-HD homeobox protein {ECO:0000313|EMBL:ACG45353.1};
103646787	'LOC103646787'	mRNA	6.0611	0.000328	04016///MAPK signaling pathway - plant+++04075///Plant hormone signal transduction				GO:0005634///nucleus+++GO:0005829///cytosol	GO:0003824///catalytic activity+++GO:0004721///phosphoprotein phosphatase activity+++GO:0004722///protein serine/threonine phosphatase activity+++GO:0004724///magnesium-dependent protein serine/threonine phosphatase activity+++GO:0016787///hydrolase activity+++GO:0043169///cation binding+++GO:0046872///metal ion binding	GO:0006470///protein dephosphorylation	uncharacterized LOC103646787	PF00481///Protein phosphatase 2C		KOG0698///protein serine/threonine phosphatase activity	IPR000222///PPM-type phosphatase, divalent cation binding+++IPR001932///PPM-type phosphatase domain+++IPR015655///Protein phosphatase 2C family+++IPR036457///PPM-type phosphatase domain superfamily	plas///plasma	[A0A075TDM8_MAIZE|Unreviewed]SubName: Full=2C-type protein phosphatase protein {ECO:0000313|EMBL:AIG52102.1};
100279578	'LOC100279578'	mRNA	6.01816	1.41e-64	04016///MAPK signaling pathway - plant+++04075///Plant hormone signal transduction				GO:0005634///nucleus+++GO:0005829///cytosol	GO:0003824///catalytic activity+++GO:0004721///phosphoprotein phosphatase activity+++GO:0004722///protein serine/threonine phosphatase activity+++GO:0004724///magnesium-dependent protein serine/threonine phosphatase activity+++GO:0016787///hydrolase activity+++GO:0043169///cation binding+++GO:0046872///metal ion binding	GO:0006470///protein dephosphorylation	uncharacterized LOC100279578	PF00481///Protein phosphatase 2C		KOG0698///protein serine/threonine phosphatase activity	IPR000222///PPM-type phosphatase, divalent cation binding+++IPR001932///PPM-type phosphatase domain+++IPR015655///Protein phosphatase 2C family+++IPR036457///PPM-type phosphatase domain superfamily	nucl///nucleus	[A0A096T5F5_MAIZE|Unreviewed]SubName: Full=2C-type protein phosphatase protein {ECO:0000313|EMBL:AIG52096.1}; SubName: Full=Protein phosphatase homolog6 {ECO:0000313|EMBL:ONM54279.1};+++[B7ZYU7_MAIZE|Unreviewed]RecName: Full=PPM-type phosphatase domain-containing protein {ECO:0000259|PROSITE:PS51746};
100191817	'LOC100191817'	mRNA	5.94066	9.44e-15					GO:0005774///vacuolar membrane+++GO:0016021///integral component of membrane	GO:0022857///transmembrane transporter activity	GO:0055062///phosphate ion homeostasis	Putative glycerol-3-phosphate transporter 4	PF07690///Major Facilitator Superfamily		KOG2533///transmembrane transport	IPR000849///Sugar phosphate transporter+++IPR011701///Major facilitator superfamily+++IPR020846///Major facilitator superfamily domain+++IPR036259///MFS transporter superfamily	plas///plasma	[B4FA98_MAIZE|Unreviewed]SubName: Full=Putative glycerol-3-phosphate transporter 4 {ECO:0000313|EMBL:AQK73183.1};
103645207	'LOC103645207'	mRNA	5.93312	0.00111562					GO:0005737///cytoplasm	GO:0046872///metal ion binding		programmed cell death protein 2	PF01753///MYND finger+++PF04194///Programmed cell death protein 2, C-terminal putative domain			IPR002893///Zinc finger, MYND-type+++IPR007320///Programmed cell death protein 2, C-terminal	extr///extracellular
103646847	'LOC103646847'	mRNA	5.83078	0.000253	02010///ABC transporters	H01227///Inflammatory bowel disease (IBD)+++H01529///Avascular necrosis of femoral head+++H01709///Glucocorticoid-induced osteonecrosis			GO:0016021///integral component of membrane	GO:0005524///ATP binding+++GO:0016887///ATPase activity+++GO:0042626///ATPase activity, coupled to transmembrane movement of substances	GO:0055085///transmembrane transport	ABC transporter B family member 19	PF00005///ABC transporter+++PF00664///ABC transporter transmembrane region		KOG0055///ATPase activity, coupled to transmembrane movement of substances	IPR003439///ABC transporter-like+++IPR003593///AAA+ ATPase domain+++IPR011527///ABC transporter type 1, transmembrane domain+++IPR017871///ABC transporter, conserved site+++IPR027417///P-loop containing nucleoside triphosphate hydrolase+++IPR036640///ABC transporter type 1, transmembrane domain superfamily+++IPR039421///Type I protein exporter	plas///plasma
100278229	'LOC100278229'	mRNA	5.7759	0.00441893								uncharacterized LOC100278229					mito_nucl///mitochondria
107548106	'LOC107548106'	mRNA	5.74413	1.24e-05							GO:0009733///response to auxin	pco080605(66)	PF02519///Auxin responsive protein		ENOG502S116///No_INFO	IPR003676///Small auxin-up RNA	mito///mitochondria	[A0A1D6KNG7_MAIZE|Unreviewed]SubName: Full=SAUR33-auxin-responsive SAUR family member {ECO:0000313|EMBL:ONM04359.1};
103630515	'LOC103630515'	mRNA	5.65577	0.00318094					GO:0012505///endomembrane system+++GO:0016021///integral component of membrane	GO:0015299///solute:proton antiporter activity	GO:0006885///regulation of pH+++GO:0015672///monovalent inorganic cation transport	cation/H(+) antiporter 15	PF00999///Sodium/hydrogen exchanger family		KOG1650///solute:proton antiporter activity	IPR006153///Cation/H+ exchanger+++IPR038770///Sodium/solute symporter superfamily	plas///plasma	[A0A1D6M6V3_MAIZE|Unreviewed]SubName: Full=Cation/H(+) antiporter 15 {ECO:0000313|EMBL:AQK86795.1};
100304289	'LOC100304289'	mRNA	5.59571	2e-10					GO:0005576///extracellular region	GO:0004190///aspartic-type endopeptidase activity	GO:0006508///proteolysis+++GO:0030163///protein catabolic process	Eukaryotic aspartyl protease family protein	PF14541///Xylanase inhibitor C-terminal+++PF14543///Xylanase inhibitor N-terminal		KOG1339///aspartic-type endopeptidase activity	IPR001461///Aspartic peptidase A1 family+++IPR001969///Aspartic peptidase, active site+++IPR021109///Aspartic peptidase domain superfamily+++IPR032799///Xylanase inhibitor, C-terminal+++IPR032861///Xylanase inhibitor, N-terminal+++IPR033121///Peptidase family A1 domain+++IPR034161///Pepsin-like domain, plant	extr///extracellular	[A0A3L6DLF3_MAIZE|Unreviewed]SubName: Full=Protein ASPARTIC PROTEASE IN GUARD CELL 1 {ECO:0000313|EMBL:PWZ08873.1};+++[C0HEE2_MAIZE|Unreviewed]RecName: Full=Peptidase A1 domain-containing protein {ECO:0000259|PROSITE:PS51767};+++[K7VDC6_MAIZE|Unreviewed]SubName: Full=Eukaryotic aspartyl protease family protein {ECO:0000313|EMBL:AQK92023.1};
103633514	'LOC103633514'	mRNA	5.58956	0.000481						GO:0016829///lyase activity		Lactoylglutathione lyase / glyoxalase I family protein	PF00903///Glyoxalase/Bleomycin resistance protein/Dioxygenase superfamily		ENOG502RY5R///No_INFO	IPR004360///Glyoxalase/fosfomycin resistance/dioxygenase domain+++IPR029068///Glyoxalase/Bleomycin resistance protein/Dihydroxybiphenyl dioxygenase+++IPR037523///Vicinal oxygen chelate (VOC) domain	cyto///cytosol	[A0A1D6ILG6_MAIZE|Unreviewed]SubName: Full=Lactoylglutathione lyase / glyoxalase I family protein {ECO:0000313|EMBL:ONM60229.1};
100284997	'LOC100284997'	mRNA	5.4869	4.35e-07						GO:0005504///fatty acid binding	GO:0009627///systemic acquired resistance	uncharacterized LOC100284997	PF14368///Probable lipid transfer		ENOG502S1QA///No_INFO	IPR016140///Bifunctional inhibitor/plant lipid transfer protein/seed storage helical domain+++IPR036312///Bifunctional inhibitor/plant lipid transfer protein/seed storage helical domain superfamily+++IPR039265///Putative lipid-transfer protein DIR1-like	extr///extracellular	[B4G0B0_MAIZE|Unreviewed]SubName: Full=Bifunctional inhibitor/lipid-transfer protein/seed storage 2S albumin superfamily protein {ECO:0000313|EMBL:ONM17671.1}; SubName: Full=Lipid binding protein {ECO:0000313|EMBL:ACG25515.1};+++[B6TZM8_MAIZE|Unreviewed]SubName: Full=Lipid binding protein {ECO:0000313|EMBL:ACG42561.1};
100281648	'LOC100281648'	mRNA	5.40341	6.41e-27								seed maturation protein PM41			ENOG502S4IR///No_INFO		cyto///cytosol	[B6SXH8_MAIZE|Unreviewed]SubName: Full=Seed maturation protein PM41 {ECO:0000313|EMBL:ACG29561.1};
109943621	'LOC109943621'	mRNA	5.38061	0.00514469						GO:0003993///acid phosphatase activity	GO:0016311///dephosphorylation	acid phosphatase 1	PF03767///HAD superfamily, subfamily IIIB (Acid phosphatase)		ENOG502QR0V///No_INFO	IPR005519///Acid phosphatase, class B-like+++IPR010028///Acid phosphatase, plant+++IPR014403///Vegetative storage protein/acid phosphatase+++IPR023214///HAD superfamily+++IPR036412///HAD-like superfamily	extr///extracellular
103652211	'LOC103652211'	mRNA	5.38022	0.0124304								uncharacterized LOC103652211	PF03004///Plant transposase (Ptta/En/Spm family)		ENOG502STEV///No_INFO	IPR004252///Probable transposase, Ptta/En/Spm, plant	nucl///nucleus
107403149	'LOC107403149'	mRNA	5.37155	2.53e-07	04016///MAPK signaling pathway - plant				GO:0005737///cytoplasm+++GO:0016021///integral component of membrane	GO:0004674///protein serine/threonine kinase activity+++GO:0005524///ATP binding	GO:0007346///regulation of mitotic cell cycle+++GO:0023014///signal transduction by protein phosphorylation+++GO:0031098///stress-activated protein kinase signaling cascade+++GO:0032147///activation of protein kinase activity	MAP kinase kinase kinase18	PF00069///Protein kinase domain		KOG0198///MAP kinase kinase kinase activity	IPR000719///Protein kinase domain+++IPR008271///Serine/threonine-protein kinase, active site+++IPR011009///Protein kinase-like domain superfamily+++IPR017441///Protein kinase, ATP binding site	mito///mitochondria	[A0A3L6DWG3_MAIZE|Unreviewed]SubName: Full=Mitogen-activated protein kinase kinase kinase A {ECO:0000313|EMBL:PWZ11961.1};+++[K7VKT3_MAIZE|Unreviewed]SubName: Full=MAP kinase kinase kinase18 {ECO:0000313|EMBL:AQK97686.1};
100274741	'LOC100274741'	mRNA	5.36717	0.00560324					GO:0016020///membrane+++GO:0016021///integral component of membrane			uncharacterized LOC100274741			ENOG502QSEF///No_INFO		plas///plasma	[B6SI10_MAIZE|Unreviewed]SubName: Full=Uncharacterized protein {ECO:0000313|EMBL:ACG24493.1, ECO:0000313|EnsemblPlants:Zm00001d025229_P001};
100384470	'LOC100384470'	mRNA	5.34935	0.00944424					GO:0043231///intracellular membrane-bounded organelle	GO:0008194///UDP-glycosyltransferase activity+++GO:0016740///transferase activity+++GO:0016758///transferase activity, transferring hexosyl groups+++GO:0080043///quercetin 3-O-glucosyltransferase activity+++GO:0080044///quercetin 7-O-glucosyltransferase activity		uncharacterized LOC100384470	PF00201///UDP-glucoronosyl and UDP-glucosyl transferase		KOG1192///transferase activity, transferring hexosyl groups	IPR002213///UDP-glucuronosyl/UDP-glucosyltransferase	mito///mitochondria	[C0LNQ9_MAIZE|Unreviewed]SubName: Full=UDP-glucosyltransferase {ECO:0000313|EMBL:ACN62496.1};
103631031	'LOC103631031'	mRNA	5.31482	1.66e-10								uncharacterized LOC103631031					nucl///nucleus
103627506	'LOC103627506'	mRNA	5.29249	1.3e-11								Zinc ion binding protein			ENOG502S276///No_INFO	IPR011011///Zinc finger, FYVE/PHD-type	extr///extracellular	[A0A1D6HF29_MAIZE|Unreviewed]SubName: Full=Zinc ion binding protein {ECO:0000313|EMBL:AQK73249.1};
100284098	'LOC100284098'	mRNA	5.28921	7.31e-20					GO:0016020///membrane+++GO:0016021///integral component of membrane			lysM domain containing protein	PF01476///LysM domain		ENOG502S3TX///No_INFO	IPR018392///LysM domain+++IPR036779///LysM domain superfamily	extr///extracellular	[B6TQ19_MAIZE|Unreviewed]SubName: Full=LysM domain containing protein {ECO:0000313|EMBL:ACG39202.1};
100282648	'LOC100282648'	mRNA	5.27784	0.000724					GO:0005886///plasma membrane+++GO:0016021///integral component of membrane	GO:0051119///sugar transmembrane transporter activity	GO:0008643///carbohydrate transport	uncharacterized LOC100282648	PF03083///Sugar efflux transporter for intercellular exchange		KOG1623///sugar transmembrane transporter activity	IPR004316///SWEET sugar transporter	plas///plasma	[B6T9U6_MAIZE|Unreviewed]RecName: Full=Bidirectional sugar transporter SWEET {ECO:0000256|RuleBase:RU910715};+++[K7U0B5_MAIZE|Unreviewed]RecName: Full=Bidirectional sugar transporter SWEET {ECO:0000256|RuleBase:RU910715};
100286305	'LOC100286305'	mRNA	5.26668	9.04e-07					GO:0005886///plasma membrane+++GO:0016020///membrane+++GO:0016021///integral component of membrane			harpin-induced protein	PF03168///Late embryogenesis abundant protein		ENOG502QWT6///No_INFO	IPR004864///Late embryogenesis abundant protein, LEA_2 subgroup	plas///plasma	[B6UHI1_MAIZE|Unreviewed]SubName: Full=Harpin-induced protein {ECO:0000313|EMBL:ACG48814.1};
100276136	'LOC100276136'	mRNA	5.23934	2.38e-123								uncharacterized LOC100276136			ENOG502S714///No_INFO		extr///extracellular	[B6T5I5_MAIZE|Unreviewed]SubName: Full=Uncharacterized protein {ECO:0000313|EMBL:ACG32368.1};
100217048	'LOC100217048'	mRNA	5.23135	1.6e-19					GO:0005634///nucleus	GO:0001228///DNA-binding transcription activator activity, RNA polymerase II-specific+++GO:0046983///protein dimerization activity		uncharacterized LOC100217048	PF00010///Helix-loop-helix DNA-binding domain		ENOG502RXGQ///No_INFO	IPR011598///Myc-type, basic helix-loop-helix (bHLH) domain+++IPR036638///Helix-loop-helix DNA-binding domain superfamily	nucl///nucleus	[A0A3L6FYU7_MAIZE|Unreviewed]SubName: Full=Transcription factor HEC1 {ECO:0000313|EMBL:PWZ39957.1};+++[B4FL37_MAIZE|Unreviewed]SubName: Full=BHLH transcription factor {ECO:0000313|EMBL:AIB04378.1}; SubName: Full=Transcription factor HEC2 {ECO:0000313|EMBL:ONM22237.1};
732819	'LOC732819'	mRNA	5.19502	1.22e-114	00906///Carotenoid biosynthesis		M00372///Abscisic acid biosynthesis, beta-carotene => abscisic acid	R06952///9'-cis-Neoxanthin:9-cis-epoxycarotenoid dioxygenase 9'-cis-Neoxanthin + Oxygen <=> Xanthoxin + C25-Allenic-apo-aldehyde+++R06953///9-cis-Violaxanthin:9-cis-epoxycarotenoid dioxygenase 9-cis-Violaxanthin + Oxygen <=> Xanthoxin + C25-Epoxy-apo-aldehyde+++R09682///9-cis-epoxycarotenoid 11,12-dioxygenase 9-cis-Epoxycarotenoid + Oxygen <=> Xanthoxin + 12'-apo-Carotenal	GO:0009507///chloroplast+++GO:0009570///chloroplast stroma	GO:0010436///carotenoid dioxygenase activity+++GO:0016702///oxidoreductase activity, acting on single donors with incorporation of molecular oxygen, incorporation of two atoms of oxygen+++GO:0045549///9-cis-epoxycarotenoid dioxygenase activity+++GO:0046872///metal ion binding	GO:0009688///abscisic acid biosynthetic process+++GO:0016121///carotene catabolic process+++GO:0055114///oxidation-reduction process	viviparous14	PF03055///Retinal pigment epithelial membrane protein		KOG1285///oxidoreductase activity, acting on single donors with incorporation of molecular oxygen, incorporation of two atoms of oxygen	IPR004294///Carotenoid oxygenase	mito///mitochondria	[NCED1_MAIZE|Reviewed]RecName: Full=9-cis-epoxycarotenoid dioxygenase 1, chloroplastic; EC=1.13.11.51 {ECO:0000269|PubMed:12495810, ECO:0000269|PubMed:20884803}; AltName: Full=Protein VIVIPAROUS14 {ECO:0000303|PubMed:9188535}; Short=VP-14; Short=VP14 {ECO:0000303|PubMed:9188535}; Flags: Precursor;
100272479	'LOC100272479'	mRNA	5.13179	0.0176542								proline-rich family protein			ENOG502S65C///No_INFO		extr///extracellular	[B4FNV9_MAIZE|Unreviewed]SubName: Full=Early nodulin 75 protein {ECO:0000313|EMBL:ACG38091.1, ECO:0000313|EnsemblPlants:Zm00001d031878_P001};
100281848	'LOC100281848'	mRNA	5.10396	3.24e-15						GO:0003676///nucleic acid binding		zinc finger, C2H2 type family protein	PF13912///C2H2-type zinc finger		KOG1721///DNA binding	IPR013087///Zinc finger C2H2-type+++IPR036236///Zinc finger C2H2 superfamily	nucl///nucleus	[B6SZI4_MAIZE|Unreviewed]SubName: Full=Zinc finger, C2H2 type family protein {ECO:0000313|EMBL:ACG30267.1};+++[C0PPD2_MAIZE|Unreviewed]SubName: Full=Zinc finger protein AZF1 {ECO:0000313|EMBL:ONM59222.1};
100281562	'LOC100281562'	mRNA	5.10243	3e-157					GO:0005634///nucleus+++GO:0005737///cytoplasm	GO:0004842///ubiquitin-protein transferase activity+++GO:0016874///ligase activity		ubiquitin-protein ligase	PF00514///Armadillo/beta-catenin-like repeat+++PF04564///U-box domain		KOG0167///ubiquitin-protein transferase activity	IPR000225///Armadillo+++IPR003613///U box domain+++IPR011989///Armadillo-like helical+++IPR013083///Zinc finger, RING/FYVE/PHD-type+++IPR016024///Armadillo-type fold	cyto///cytosol	[B6SWJ0_MAIZE|Unreviewed]RecName: Full=RING-type E3 ubiquitin transferase {ECO:0000256|SAAS:SAAS01220316}; EC=2.3.2.27 {ECO:0000256|SAAS:SAAS01220316};
100285975	'LOC100285975'	mRNA	5.10221	8.49e-11					GO:0005634///nucleus	GO:0003677///DNA binding+++GO:0003700///DNA-binding transcription factor activity+++GO:0043565///sequence-specific DNA binding	GO:0006355///regulation of transcription, DNA-templated	uncharacterized LOC100285975	PF00046///Homeodomain+++PF02183///Homeobox associated leucine zipper		KOG0483///sequence-specific DNA binding	IPR000047///Helix-turn-helix motif+++IPR001356///Homeobox domain+++IPR003106///Leucine zipper, homeobox-associated+++IPR009057///Homeobox-like domain superfamily+++IPR017970///Homeobox, conserved site	nucl///nucleus	[A0A3L6G2G6_MAIZE|Unreviewed]SubName: Full=Homeobox-leucine zipper protein HOX17 {ECO:0000313|EMBL:PWZ40913.1};+++[B6UCL5_MAIZE|Unreviewed]SubName: Full=HB transcription factor {ECO:0000313|EMBL:AIB05853.1}; SubName: Full=Homeobox-leucine zipper protein ATHB-4 {ECO:0000313|EMBL:ACG47098.1};
100216876	'LOC100216876'	mRNA	5.10144	9.2e-06								uncharacterized LOC100216876	PF13589///Histidine kinase-, DNA gyrase B-, and HSP90-like ATPase+++PF17942///Morc6 ribosomal protein S5 domain 2-like		KOG1845///positive regulation of defense response to oomycetes	IPR036890///Histidine kinase/HSP90-like ATPase superfamily+++IPR041006///Morc, S5 domain 2-like	cyto///cytosol	[C0HII5_MAIZE|Unreviewed]RecName: Full=Morc6_S5 domain-containing protein {ECO:0000259|Pfam:PF17942};
100283401	'LOC100283401'	mRNA	5.10138	2.59e-20					GO:0005634///nucleus	GO:0003677///DNA binding+++GO:0003700///DNA-binding transcription factor activity+++GO:0043565///sequence-specific DNA binding+++GO:0044212///transcription regulatory region DNA binding	GO:0006355///regulation of transcription, DNA-templated+++GO:0030154///cell differentiation	uncharacterized LOC100283401	PF00249///Myb-like DNA-binding domain		KOG0048///RNA polymerase II transcription regulator recruiting activity	IPR001005///SANT/Myb domain+++IPR009057///Homeobox-like domain superfamily+++IPR015495///Myb-like transcription factor+++IPR017930///Myb domain	nucl///nucleus	[A0A3L6F8W0_MAIZE|Unreviewed]SubName: Full=Protein ODORANT1 {ECO:0000313|EMBL:PWZ29430.1};+++[B6TI05_MAIZE|Unreviewed]SubName: Full=Odorant 1 protein {ECO:0000313|EMBL:ACG36738.1};
103626149	'LOC103626149'	mRNA	5.08483	0.00659915						GO:0004190///aspartic-type endopeptidase activity	GO:0006508///proteolysis+++GO:0030163///protein catabolic process	uncharacterized LOC103626149	PF00026///Eukaryotic aspartyl protease			IPR021109///Aspartic peptidase domain superfamily+++IPR033121///Peptidase family A1 domain	cyto///cytosol
103651102	'LOC103651102'	mRNA	5.08315	1.87e-11								EID1-like F-box protein 3	PF12937///F-box-like		KOG1571///negative regulation of chemokine (C-C motif) ligand 5 production	IPR001810///F-box domain+++IPR036047///F-box-like domain superfamily+++IPR040267///F-box protein EID1-like	nucl///nucleus
103642035	'LOC103642035'	mRNA	5.05294	9.56e-63		H00844///Familial benign chronic pemphigus			GO:0016021///integral component of membrane+++GO:0043231///intracellular membrane-bounded organelle	GO:0000166///nucleotide binding+++GO:0005388///calcium-transporting ATPase activity+++GO:0005516///calmodulin binding+++GO:0005524///ATP binding+++GO:0019829///cation-transporting ATPase activity		calcium-transporting ATPase 5, plasma membrane-type	PF00122///E1-E2 ATPase+++PF00689///Cation transporting ATPase, C-terminus+++PF00690///Cation transporter/ATPase, N-terminus+++PF00702///haloacid dehalogenase-like hydrolase+++PF12515///Ca2+-ATPase N terminal autoinhibitory domain+++PF13246///Cation transport ATPase (P-type)	COG0474///Magnesium-transporting ATPase (P-type)	KOG0204///calcium-transporting ATPase activity	IPR001757///P-type ATPase+++IPR004014///Cation-transporting P-type ATPase, N-terminal+++IPR006068///Cation-transporting P-type ATPase, C-terminal+++IPR006408///P-type ATPase, subfamily IIB+++IPR008250///P-type ATPase, A domain superfamily+++IPR018303///P-type ATPase, phosphorylation site+++IPR023214///HAD superfamily+++IPR023298///P-type ATPase, transmembrane domain superfamily+++IPR023299///P-ty…	plas///plasma	[A0A1D6JDM3_MAIZE|Unreviewed]RecName: Full=Calcium-transporting ATPase {ECO:0000256|RuleBase:RU361146}; EC=7.2.2.10 {ECO:0000256|RuleBase:RU361146};+++[K7TW41_MAIZE|Unreviewed]RecName: Full=Calcium-transporting ATPase {ECO:0000256|RuleBase:RU361146}; EC=7.2.2.10 {ECO:0000256|RuleBase:RU361146};
103639698	'LOC103639698'	mRNA	5.04575	0.0332811					GO:0005739///mitochondrion			uncharacterized LOC103639698					nucl///nucleus
100283017	'LOC100283017'	mRNA	5.02467	0.00463411					GO:0009506///plasmodesma		GO:0019722///calcium-mediated signaling	uncharacterized LOC100283017	PF05498///Rapid ALkalinization Factor (RALF)		ENOG502S4T2///No_INFO	IPR008801///Rapid ALkalinization Factor	extr///extracellular	[A0A3L6E870_MAIZE|Unreviewed]SubName: Full=Protein RALF-like 33 {ECO:0000313|EMBL:PWZ17139.1};+++[B6TDV1_MAIZE|Unreviewed]SubName: Full=RALF {ECO:0000313|EMBL:ACG35284.1};
100273092	'LOC100273092'	mRNA	5.00835	1.43e-56					GO:0005634///nucleus	GO:0003677///DNA binding	GO:0006355///regulation of transcription, DNA-templated	uncharacterized LOC100273092	PF02365///No apical meristem (NAM) protein		ENOG502QRBC///No_INFO	IPR003441///NAC domain+++IPR036093///NAC domain superfamily	nucl///nucleus	[B4FSS9_MAIZE|Unreviewed]RecName: Full=NAC domain-containing protein {ECO:0000259|PROSITE:PS51005};
100285078	'LOC100285078'	mRNA	4.9851	0.0188518						GO:0046872///metal ion binding	GO:0030001///metal ion transport	uncharacterized LOC100285078	PF00403///Heavy-metal-associated domain		KOG1603///cellular transition metal ion homeostasis	IPR006121///Heavy metal-associated domain, HMA+++IPR036163///Heavy metal-associated domain superfamily	mito///mitochondria	[B6U0L6_MAIZE|Unreviewed]SubName: Full=Copper ion binding protein {ECO:0000313|EMBL:ACG42899.1};
100282756	'LOC100282756'	mRNA	4.98419	0.024993		H00473///Mitochondrial complex I deficiency			GO:0005739///mitochondrion	GO:0051539///4 iron, 4 sulfur cluster binding	GO:0016226///iron-sulfur cluster assembly+++GO:0032981///mitochondrial respiratory chain complex I assembly	nucleotide-binding protein-like	PF10609///NUBPL iron-transfer P-loop NTPase	COG0489///Chromosome partitioning ATPase, Mrp family, contains Fe-S cluster		IPR019591///Mrp/NBP35 ATP-binding protein+++IPR027417///P-loop containing nucleoside triphosphate hydrolase+++IPR033756///Flagellum site-determining protein YlxH/ Fe-S cluster assembling factor NBP35	mito///mitochondria	[B6SJJ5_MAIZE|Unreviewed]SubName: Full=Nucleotide-binding protein-like {ECO:0000313|EMBL:ACG25028.1};
103626043	'LOC103626043'	mRNA	4.98014	1.57e-42	00906///Carotenoid biosynthesis		M00372///Abscisic acid biosynthesis, beta-carotene => abscisic acid	R06952///9'-cis-Neoxanthin:9-cis-epoxycarotenoid dioxygenase 9'-cis-Neoxanthin + Oxygen <=> Xanthoxin + C25-Allenic-apo-aldehyde+++R06953///9-cis-Violaxanthin:9-cis-epoxycarotenoid dioxygenase 9-cis-Violaxanthin + Oxygen <=> Xanthoxin + C25-Epoxy-apo-aldehyde+++R09682///9-cis-epoxycarotenoid 11,12-dioxygenase 9-cis-Epoxycarotenoid + Oxygen <=> Xanthoxin + 12'-apo-Carotenal	GO:0009507///chloroplast+++GO:0009570///chloroplast stroma	GO:0010436///carotenoid dioxygenase activity+++GO:0046872///metal ion binding	GO:0016121///carotene catabolic process	9-cis-epoxycarotenoid dioxygenase 1, chloroplastic-like	PF03055///Retinal pigment epithelial membrane protein		KOG1285///oxidoreductase activity, acting on single donors with incorporation of molecular oxygen, incorporation of two atoms of oxygen	IPR004294///Carotenoid oxygenase	mito///mitochondria	[A0A1D6GLI1_MAIZE|Unreviewed]SubName: Full=Nine-cis-epoxycarotenoid dioxygenase9 {ECO:0000313|EMBL:AQK64170.1};
100282290	'LOC100282290'	mRNA	4.97109	0.0257645					GO:0016020///membrane+++GO:0016021///integral component of membrane	GO:0061630///ubiquitin protein ligase activity	GO:0016567///protein ubiquitination	RING-H2 finger protein ATL2L	PF13639///Ring finger domain		KOG0800///ubiquitin-protein transferase activity	IPR001841///Zinc finger, RING-type+++IPR013083///Zinc finger, RING/FYVE/PHD-type	extr///extracellular	[B6T5V0_MAIZE|Unreviewed]SubName: Full=RING-H2 finger protein ATL2L {ECO:0000313|EMBL:ACG32483.1};
103627703	'LOC103627703'	mRNA	4.96427	1.53e-18						GO:0016788///hydrolase activity, acting on ester bonds		GDSL esterase/lipase At5g55050	PF00657///GDSL-like Lipase/Acylhydrolase		ENOG502R6JU///No_INFO	IPR001087///GDSL lipase/esterase+++IPR035669///GDSL lipase/esterase-like, plant+++IPR036514///SGNH hydrolase superfamily	extr///extracellular	[A0A1D6HJU1_MAIZE|Unreviewed]SubName: Full=GDSL esterase/lipase {ECO:0000313|EMBL:AQK74727.1};+++[A0A3L6ER99_MAIZE|Unreviewed]SubName: Full=GDSL esterase/lipase {ECO:0000313|EMBL:PWZ23594.1};
103634971	'LOC103634971'	mRNA	4.96381	0.0235001								uncharacterized LOC103634971					cyto///cytosol
100285223	'LOC100285223'	mRNA	4.96244	0.0261358	04016///MAPK signaling pathway - plant+++04075///Plant hormone signal transduction				GO:0005634///nucleus+++GO:0005829///cytosol	GO:0003824///catalytic activity+++GO:0004721///phosphoprotein phosphatase activity+++GO:0004722///protein serine/threonine phosphatase activity+++GO:0004724///magnesium-dependent protein serine/threonine phosphatase activity+++GO:0016787///hydrolase activity+++GO:0043169///cation binding+++GO:0046872///metal ion binding	GO:0006470///protein dephosphorylation	protein phosphatase 2C ABI1	PF00481///Protein phosphatase 2C		KOG0698///protein serine/threonine phosphatase activity	IPR000222///PPM-type phosphatase, divalent cation binding+++IPR001932///PPM-type phosphatase domain+++IPR015655///Protein phosphatase 2C family+++IPR036457///PPM-type phosphatase domain superfamily	nucl///nucleus	[B6U271_MAIZE|Unreviewed]SubName: Full=Protein phosphatase 2C ABI1 {ECO:0000313|EMBL:ACG43454.1};+++[K7VZZ4_MAIZE|Unreviewed]SubName: Full=2C-type protein phosphatase protein {ECO:0000313|EMBL:AIG52100.1}; SubName: Full=Protein phosphatase 2C 37 {ECO:0000313|EMBL:AQK97058.1};
103644252	'LOC103644252'	mRNA	4.94633	1.73e-35		H00698///Nemaline myopathy			GO:0015629///actin cytoskeleton	GO:0003779///actin binding	GO:0030042///actin filament depolymerization	actin-depolymerizing factor 3	PF00241///Cofilin/tropomyosin-type actin-binding protein			IPR002108///Actin-depolymerising factor homology domain+++IPR017904///ADF/Cofilin+++IPR029006///ADF-H/Gelsolin-like domain superfamily	extr///extracellular	[A0A1D6L9U7_MAIZE|Unreviewed]SubName: Full=Actin-depolymerizing factor 10 {ECO:0000313|EMBL:ONM10912.1};
103641943	'LOC103641943'	mRNA	4.93379	0.0046779						GO:0008270///zinc ion binding+++GO:0061630///ubiquitin protein ligase activity	GO:0006511///ubiquitin-dependent protein catabolic process	E3 ubiquitin-protein ligase RHA1B	PF13639///Ring finger domain		KOG0800///ubiquitin-protein transferase activity	IPR001841///Zinc finger, RING-type+++IPR011016///Zinc finger, RING-CH-type+++IPR013083///Zinc finger, RING/FYVE/PHD-type	extr///extracellular	[K7TVK4_MAIZE|Unreviewed]SubName: Full=Putative RING zinc finger domain superfamily protein {ECO:0000313|EMBL:AQK45403.1};
103628624	'LOC103628624'	mRNA	4.91967	0.0376337								uncharacterized LOC103628624	PF03004///Plant transposase (Ptta/En/Spm family)		ENOG502STEV///No_INFO	IPR004252///Probable transposase, Ptta/En/Spm, plant	cyto///cytosol
100283148	'LOC100283148'	mRNA	4.91847	0.0051962						GO:0046872///metal ion binding+++GO:0051213///dioxygenase activity		uncharacterized LOC100283148	PF03171///2OG-Fe(II) oxygenase superfamily+++PF14226///non-haem dioxygenase in morphine synthesis N-terminal		KOG0143///oxidoreductase activity	IPR005123///Oxoglutarate/iron-dependent dioxygenase+++IPR026992///Non-haem dioxygenase N-terminal domain+++IPR027443///Isopenicillin N synthase-like	cyto///cytosol	[B6TF29_MAIZE|Unreviewed]SubName: Full=Gibberellin 20 oxidase 2 {ECO:0000313|EMBL:ACG35712.1};
103651458	'LOC103651458'	mRNA	4.9076	1.43e-88								SNF1-related protein kinase regulatory subunit gamma-1	PF00571///CBS domain		KOG1764///cellular response to glucose starvation	IPR000644///CBS domain	nucl///nucleus	[Q8LSK1_MAIZE|Unreviewed]SubName: Full=Polypeptide {ECO:0000313|EMBL:ONM39962.1}; SubName: Full=YZ1 {ECO:0000313|EMBL:AAM22634.1};+++[Q8LSN9_MAIZE|Unreviewed]SubName: Full=YZ1 {ECO:0000313|EMBL:AAM21160.1};
100381774	'LOC100381774'	mRNA	4.89246	8.18e-06								EID1-like F-box protein 3	PF12937///F-box-like		KOG1571///negative regulation of chemokine (C-C motif) ligand 5 production	IPR001810///F-box domain+++IPR036047///F-box-like domain superfamily+++IPR040267///F-box protein EID1-like	cyto///cytosol	[C0HIR5_MAIZE|Unreviewed]SubName: Full=EID1-like F-box protein 3 {ECO:0000313|EMBL:AQK94551.1};
100273916	'LOC100273916'	mRNA	4.88893	0.0240601						GO:0003677///DNA binding+++GO:0046983///protein dimerization activity		uncharacterized LOC100273916	PF00010///Helix-loop-helix DNA-binding domain		ENOG502QQRC///No_INFO	IPR011598///Myc-type, basic helix-loop-helix (bHLH) domain+++IPR036638///Helix-loop-helix DNA-binding domain superfamily	nucl///nucleus	[A0A3L6DB22_MAIZE|Unreviewed]SubName: Full=Transcription factor bHLH96 {ECO:0000313|EMBL:PWZ05258.1};+++[B4FY42_MAIZE|Unreviewed]RecName: Full=BHLH domain-containing protein {ECO:0000259|PROSITE:PS50888};
100286004	'LOC100286004'	mRNA	4.88049	3.52e-05						GO:0004672///protein kinase activity+++GO:0005524///ATP binding+++GO:0016301///kinase activity	GO:0009742///brassinosteroid mediated signaling pathway	uncharacterized LOC100286004	PF07714///Protein tyrosine kinase		ENOG502QS12///No_INFO	IPR000719///Protein kinase domain+++IPR001245///Serine-threonine/tyrosine-protein kinase, catalytic domain+++IPR011009///Protein kinase-like domain superfamily+++IPR011990///Tetratricopeptide-like helical domain superfamily	nucl///nucleus	[B6UD08_MAIZE|Unreviewed]SubName: Full=TPR-containing protein kinase {ECO:0000313|EMBL:ACG47241.1};
103644189	'LOC103644189'	mRNA	4.88016	0.0261358								uncharacterized LOC103644189			ENOG502R3TK///No_INFO		extr///extracellular	[A0A1D6L7Y3_MAIZE|Unreviewed]SubName: Full=Uncharacterized protein {ECO:0000313|EMBL:ONM10359.1, ECO:0000313|EnsemblPlants:Zm00001d034482_P001};
103641657	'LOC103641657'	mRNA	4.87773	0.0286851					GO:0016020///membrane+++GO:0016021///integral component of membrane			seed biotin-containing protein SBP65	PF13664///Domain of unknown function (DUF4149)		KOG2886///Domain of unknown function (DUF4149)	IPR025423///Domain of unknown function DUF4149	extr///extracellular
103627357	'LOC103627357'	mRNA	4.87001	0.0318456					GO:0005737///cytoplasm+++GO:0005884///actin filament+++GO:0032432///actin filament bundle	GO:0051015///actin filament binding	GO:0051017///actin filament bundle assembly+++GO:0051639///actin filament network formation	fimbrin-5	PF00307///Calponin homology (CH) domain		KOG0046///actin filament network formation	IPR001715///Calponin homology domain+++IPR036872///CH domain superfamily+++IPR039959///Fimbrin/Plastin	mito///mitochondria	[A0A1D6HBT4_MAIZE|Unreviewed]SubName: Full=Fimbrin-1 {ECO:0000313|EMBL:AQK72166.1};
103640665	'LOC103640665'	mRNA	4.86625	0.0375359	00520///Amino sugar and nucleotide sugar metabolism			R01206///[1,4-(N-Acetyl-beta-D-glucosaminyl)]n glycanohydrolase Chitin + H2O <=> N-Acetyl-D-glucosamine + Chitin+++R02334///[1,4-(N-Acetyl-beta-D-glucosaminyl)]n glycanohydrolase Chitin + H2O <=> Chitobiose + Chitin	GO:0005576///extracellular region	GO:0004568///chitinase activity	GO:0045493///xylan catabolic process	xylanase inhibitor protein 1	PF00704///Glycosyl hydrolases family 18	COG3325///Chitinase, GH18 family	KOG4701///chitinase activity	IPR001223///Glycoside hydrolase family 18, catalytic domain+++IPR017853///Glycoside hydrolase superfamily	extr///extracellular	[B6U3V2_MAIZE|Unreviewed]SubName: Full=Xylanase inhibitor protein 1 {ECO:0000313|EMBL:ACG44035.1};+++[K7TWD3_MAIZE|Unreviewed]SubName: Full=Xylanase inhibitor protein 1 {ECO:0000313|EMBL:AQK84540.1};
100383478	'LOC100383478'	mRNA	4.86517	1.34e-15	00564///Glycerophospholipid metabolism			R02037///S-Adenosyl-L-methionine:ethanolamine-phosphate N-methyltransferase S-Adenosyl-L-methionine + Ethanolamine phosphate <=> S-Adenosyl-L-homocysteine + N-Methylethanolamine phosphate+++R06868///S-Adenosyl-L-methionine:methylethanolamine phosphate N-methyltransferase S-Adenosyl-L-methionine + N-Methylethanolamine phosphate <=> S-Adenosyl-L-homocysteine + Phosphodimethylethanolamine+++R06869//…	GO:0016021///integral component of membrane	GO:0000234///phosphoethanolamine N-methyltransferase activity+++GO:0008168///methyltransferase activity	GO:0006656///phosphatidylcholine biosynthetic process+++GO:0032259///methylation	Phosphoethanolamine N-methyltransferase 3	PF08241///Methyltransferase domain+++PF13489///Methyltransferase domain+++PF13847///Methyltransferase domain		KOG1269///sterol 24-C-methyltransferase activity	IPR013216///Methyltransferase type 11+++IPR025714///Methyltransferase domain+++IPR025771///Phosphoethanolamine N-methyltransferase+++IPR029063///S-adenosyl-L-methionine-dependent methyltransferase	cyto///cytosol	[A7XZC6_MAIZE|Unreviewed]SubName: Full=Phosphoethanolamine N-methyltransferase 3 {ECO:0000313|EMBL:AQK88174.1}; SubName: Full=S-adenosyl-L-methionine: phosphoethanolamine N-methyltransferase {ECO:0000313|EMBL:ABF83429.1}; EC=2.1.1.103 {ECO:0000313|EMBL:ABF83429.1};
100191560	'LOC100191560'	mRNA	4.83375	4.19e-35					GO:0009535///chloroplast thylakoid membrane+++GO:0009941///chloroplast envelope+++GO:0016020///membrane	GO:0004176///ATP-dependent peptidase activity+++GO:0004222///metalloendopeptidase activity+++GO:0005524///ATP binding	GO:0006508///proteolysis+++GO:0010027///thylakoid membrane organization+++GO:0010205///photoinhibition+++GO:0010206///photosystem II repair+++GO:0010304///PSII associated light-harvesting complex II catabolic process	ftsH6-Zea mays FtsH protease	PF00004///ATPase family associated with various cellular activities (AAA)+++PF01434///Peptidase family M41+++PF17862///AAA+ lid domain	COG0465///ATP-dependent Zn proteases	KOG0731///metalloendopeptidase activity	IPR000642///Peptidase M41+++IPR003593///AAA+ ATPase domain+++IPR003959///ATPase, AAA-type, core+++IPR003960///ATPase, AAA-type, conserved site+++IPR005936///Peptidase, FtsH+++IPR006311///Twin-arginine translocation pathway, signal sequence+++IPR027417///P-loop containing nucleoside triphosphate hydrolase+++IPR037219///Peptidase M41-like+++IPR041569///AAA ATPase, AAA+ lid domain	mito///mitochondria	[B4F988_MAIZE|Unreviewed]SubName: Full=ATP-dependent zinc metalloprotease FTSH 6 chloroplastic {ECO:0000313|EMBL:AQK83360.1};
100280572	'LOC100280572'	mRNA	4.81673	0.0076013							GO:0006952///defense response	flower-specific gamma-thionin	PF00304///Gamma-thionin family			IPR003614///Knottin, scorpion toxin-like+++IPR008176///Defensin, plant+++IPR036574///Knottin, scorpion toxin-like superfamily	extr///extracellular	[A0A3L6G9Z5_MAIZE|Unreviewed]SubName: Full=Defensin-like protein 2 {ECO:0000313|EMBL:PWZ43845.1};+++[A6XER2_MAIZE|Unreviewed]SubName: Full=Defensin {ECO:0000313|EMBL:ABG78829.1}; SubName: Full=Defensin-like protein 2 {ECO:0000313|EMBL:AQK40975.1}; SubName: Full=Flower-specific gamma-thionin {ECO:0000313|EMBL:ACG24775.1};
100280990	'LOC100280990'	mRNA	4.80869	0.0373087					GO:0016021///integral component of membrane	GO:0061630///ubiquitin protein ligase activity	GO:0006511///ubiquitin-dependent protein catabolic process	RING-H2 finger protein ATL1R	PF13639///Ring finger domain		KOG0800///ubiquitin-protein transferase activity	IPR001841///Zinc finger, RING-type+++IPR013083///Zinc finger, RING/FYVE/PHD-type	extr///extracellular	[A0A3L6F0R1_MAIZE|Unreviewed]SubName: Full=RING-H2 finger protein ATL8 {ECO:0000313|EMBL:PWZ26695.1};+++[B4FPP9_MAIZE|Unreviewed]SubName: Full=RING-H2 finger protein ATL1R {ECO:0000313|EMBL:ACG27216.1}; SubName: Full=RING-H2 finger protein ATL80 {ECO:0000313|EMBL:AQK54336.1};
103634637	'LOC103634637'	mRNA	4.78216	0.0099786					GO:0005886///plasma membrane+++GO:0016020///membrane+++GO:0016021///integral component of membrane	GO:0051119///sugar transmembrane transporter activity	GO:0008643///carbohydrate transport+++GO:0034219///carbohydrate transmembrane transport	uncharacterized LOC103634637	PF03083///Sugar efflux transporter for intercellular exchange		KOG1623///sugar transmembrane transporter activity	IPR004316///SWEET sugar transporter	plas///plasma	[B6TMZ7_MAIZE|Unreviewed]RecName: Full=Bidirectional sugar transporter SWEET {ECO:0000256|RuleBase:RU910715};
606483	'LOC606483'	mRNA	4.77168	1.48e-71					GO:0005634///nucleus+++GO:0005737///cytoplasm	GO:0000166///nucleotide binding+++GO:0004672///protein kinase activity+++GO:0004674///protein serine/threonine kinase activity+++GO:0005516///calmodulin binding+++GO:0005524///ATP binding+++GO:0009931///calcium-dependent protein serine/threonine kinase activity+++GO:0016301///kinase activity	GO:0006468///protein phosphorylation+++GO:0016310///phosphorylation+++GO:0018105///peptidyl-serine phosphorylation+++GO:0035556///intracellular signal transduction+++GO:0046777///protein autophosphorylation	phosphoenolpyruvate carboxylase kinase 1	PF00069///Protein kinase domain		KOG0032///protein serine/threonine kinase activity	IPR000719///Protein kinase domain+++IPR008271///Serine/threonine-protein kinase, active site+++IPR011009///Protein kinase-like domain superfamily+++IPR017441///Protein kinase, ATP binding site	cyto///cytosol	[A0A3L6ETU3_MAIZE|Unreviewed]SubName: Full=Phosphoenolpyruvate carboxylase kinase 2 {ECO:0000313|EMBL:PWZ22757.1};+++[B4G074_MAIZE|Unreviewed]SubName: Full=Phosphoenolpyruvate carboxylase kinase1 {ECO:0000313|EMBL:AQK75958.1};+++[Q5EC59_MAIZE|Unreviewed]SubName: Full=Phosphoenolpyruvate carboxylase kinase 1 {ECO:0000313|EMBL:AAX07935.1};
103653432	'LOC103653432'	mRNA	4.75954	4.3e-32					GO:0005634///nucleus+++GO:0005737///cytoplasm	GO:0004842///ubiquitin-protein transferase activity		U-box domain-containing protein 18	PF00514///Armadillo/beta-catenin-like repeat+++PF04564///U-box domain		KOG0167///ubiquitin-protein transferase activity	IPR000225///Armadillo+++IPR003613///U box domain+++IPR011989///Armadillo-like helical+++IPR013083///Zinc finger, RING/FYVE/PHD-type+++IPR016024///Armadillo-type fold	plas///plasma	[A0A1D6Q0X7_MAIZE|Unreviewed]RecName: Full=RING-type E3 ubiquitin transferase {ECO:0000256|SAAS:SAAS01220316}; EC=2.3.2.27 {ECO:0000256|SAAS:SAAS01220316};
100285180	'LOC100285180'	mRNA	4.75854	0.0231165					GO:0043231///intracellular membrane-bounded organelle	GO:0008194///UDP-glycosyltransferase activity+++GO:0016740///transferase activity+++GO:0016758///transferase activity, transferring hexosyl groups		flavonol-3-O-glycoside-7-O-glucosyltransferase 1			KOG1192///transferase activity, transferring hexosyl groups	IPR002213///UDP-glucuronosyl/UDP-glucosyltransferase+++IPR035595///UDP-glycosyltransferase family, conserved site	cyto_nucl///cytosol	[B6U1M8_MAIZE|Unreviewed]RecName: Full=Glycosyltransferase {ECO:0000256|RuleBase:RU362057}; EC=2.4.1.- {ECO:0000256|RuleBase:RU362057};
103627751	'LOC103627751'	mRNA	4.73435	1.32e-09								uncharacterized LOC103627751	PF04570///zinc-finger of the FCS-type, C2-C2		ENOG502R5YN///No_INFO	IPR007650///Zf-FLZ domain	nucl///nucleus	[A0A1D6HKM0_MAIZE|Unreviewed]RecName: Full=FLZ-type domain-containing protein {ECO:0000259|PROSITE:PS51795};+++[B6T172_MAIZE|Unreviewed]RecName: Full=FLZ-type domain-containing protein {ECO:0000259|PROSITE:PS51795};
542507	'LOC542507'	mRNA	4.73231	9.4e-167	00908///Zeatin biosynthesis			R05708///N6-dimethylallyladenine:(acceptor) oxidoreductase N6-(Delta2-Isopentenyl)-adenine + H2O + Acceptor <=> Adenine + 3-Methyl-2-butenal + Reduced acceptor		GO:0000166///nucleotide binding+++GO:0003824///catalytic activity+++GO:0016491///oxidoreductase activity+++GO:0019139///cytokinin dehydrogenase activity+++GO:0050660///flavin adenine dinucleotide binding+++GO:0071949///FAD binding	GO:0009690///cytokinin metabolic process+++GO:0055114///oxidation-reduction process	cytokinin oxidase 2	PF01565///FAD binding domain +++PF09265///Cytokinin dehydrogenase 1, FAD and cytokinin binding		KOG1231///cytokinin dehydrogenase activity	IPR006093///Oxygen oxidoreductase covalent FAD-binding site+++IPR006094///FAD linked oxidase, N-terminal+++IPR015345///Cytokinin dehydrogenase 1, FAD/cytokinin binding domain+++IPR016164///FAD-linked oxidase-like, C-terminal+++IPR016166///FAD-binding domain, PCMH-type+++IPR016167///FAD-binding, type PCMH, subdomain 1+++IPR016169///FAD-binding, type PCMH, subdomain 2+++IPR016170///Cytokinin dehydr…	extr///extracellular	[A0A3L6FK25_MAIZE|Unreviewed]SubName: Full=Cytokinin dehydrogenase 4 {ECO:0000313|EMBL:PWZ32037.1};+++[Q709Q5_MAIZE|Unreviewed]SubName: Full=Cytokinin oxidase 2 {ECO:0000313|EMBL:CAE55200.1};
100272498	'LOC100272498'	mRNA	4.70983	6.12e-05						GO:0016491///oxidoreductase activity	GO:0055114///oxidation-reduction process	uncharacterized LOC100272498	PF13561///Enoyl-(Acyl carrier protein) reductase		KOG0725///oxidation-reduction process	IPR002347///Short-chain dehydrogenase/reductase SDR+++IPR020904///Short-chain dehydrogenase/reductase, conserved site+++IPR036291///NAD(P)-binding domain superfamily	mito///mitochondria	[B4FNZ9_MAIZE|Unreviewed]SubName: Full=General stress protein 39 {ECO:0000313|EMBL:ACG49026.1}; SubName: Full=Short-chain dehydrogenase/reductase SDR family protein {ECO:0000313|EMBL:ACZ54904.1};
103654530	'LOC103654530'	mRNA	4.69249	0.00136327								neurogenic locus notch homolog protein 3			ENOG502S013///No_INFO	IPR000742///EGF-like domain	extr///extracellular	[A0A1D6QL57_MAIZE|Unreviewed]RecName: Full=EGF-like domain-containing protein {ECO:0000259|PROSITE:PS50026};
100281267	'LOC100281267'	mRNA	4.68948	6.99e-50						GO:0046983///protein dimerization activity		uncharacterized LOC100281267	PF00010///Helix-loop-helix DNA-binding domain		ENOG502RXGQ///No_INFO	IPR011598///Myc-type, basic helix-loop-helix (bHLH) domain+++IPR036638///Helix-loop-helix DNA-binding domain superfamily	nucl///nucleus	[B6STU1_MAIZE|Unreviewed]SubName: Full=BHLH transcription factor {ECO:0000313|EMBL:AIB04465.1}; SubName: Full=DNA binding protein {ECO:0000313|EMBL:ACG28274.1};
103626931	'LOC103626931'	mRNA	4.68625	0.0436675						GO:0005089///Rho guanyl-nucleotide exchange factor activity		rop guanine nucleotide exchange factor 10	PF03759///PRONE (Plant-specific Rop nucleotide exchanger)		ENOG502QSGR///No_INFO	IPR005512///PRONE domain+++IPR038937///Rop guanine nucleotide exchange factor	nucl///nucleus	[A0A1D6H4Z8_MAIZE|Unreviewed]SubName: Full=Rop guanine nucleotide exchange factor 9 {ECO:0000313|EMBL:AQK69899.1};
103634944	'LOC103634944'	mRNA	4.65391	1.41e-15					GO:0005634///nucleus	GO:0003677///DNA binding+++GO:0003700///DNA-binding transcription factor activity	GO:0006355///regulation of transcription, DNA-templated	ethylene-responsive transcription factor TINY	PF00847///AP2 domain		ENOG502RNX7///No_INFO	IPR001471///AP2/ERF domain+++IPR016177///DNA-binding domain superfamily+++IPR036955///AP2/ERF domain superfamily	nucl///nucleus
100283173	'LOC100283173'	mRNA	4.65104	0.0188497						GO:0061630///ubiquitin protein ligase activity	GO:0006511///ubiquitin-dependent protein catabolic process+++GO:0016567///protein ubiquitination	RHC1A	PF13639///Ring finger domain+++PF14369///zinc-ribbon		KOG0800///ubiquitin-protein transferase activity	IPR001841///Zinc finger, RING-type+++IPR013083///Zinc finger, RING/FYVE/PHD-type+++IPR039525///E3 ubiquitin-protein ligase RNF126-like, zinc-ribbon	nucl///nucleus
100217292	'LOC100217292'	mRNA	4.63801	0.00122069					GO:0016021///integral component of membrane	GO:0004497///monooxygenase activity+++GO:0071949///FAD binding		monooxygenase 1	PF01494///FAD binding domain		KOG2614///FAD binding	IPR002938///FAD-binding domain+++IPR036188///FAD/NAD(P)-binding domain superfamily	plas///plasma	[B4FME7_MAIZE|Unreviewed]SubName: Full=Monooxygenase 1 {ECO:0000313|EMBL:AQK71791.1};
100286246	'LOC100286246'	mRNA	4.63737	0.00222437					GO:0031359///integral component of chloroplast outer membrane	GO:0015171///amino acid transmembrane transporter activity	GO:0034220///ion transmembrane transport	uncharacterized LOC100286246	PF02466///Tim17/Tim22/Tim23/Pmp24 family		ENOG502RY7Z///No_INFO		cyto_nucl///cytosol	[A0A3L6FBY8_MAIZE|Unreviewed]SubName: Full=Outer envelope pore protein 16-2, chloroplastic {ECO:0000313|EMBL:PWZ30712.1};+++[B6TTP4_MAIZE|Unreviewed]SubName: Full=Stress-inducible membrane pore protein {ECO:0000313|EMBL:ACG40477.1};
100280469	'LOC100280469'	mRNA	4.62845	8.33e-06								embryonic protein DC-8			KOG4744///response to water deprivation		mito///mitochondria	[A0A3L6FT46_MAIZE|Unreviewed]SubName: Full=Uncharacterized protein {ECO:0000313|EMBL:PWZ37274.1};+++[B6SGN7_MAIZE|Unreviewed]SubName: Full=Embryonic protein DC-8 {ECO:0000313|EMBL:ACG24020.1};
103633091	'LOC103633091'	mRNA	4.61283	0.00268749					GO:0005739///mitochondrion	GO:0015292///uniporter activity	GO:0051560///mitochondrial calcium ion homeostasis	Calcium uniporter protein 4 mitochondrial	PF04678///Mitochondrial calcium uniporter		KOG2966///uniporter activity	IPR006769///Calcium uniporter protein, C-terminal+++IPR039055///MCU family	mito///mitochondria	[A0A1D6JU72_MAIZE|Unreviewed]SubName: Full=Calcium uniporter protein 4 mitochondrial {ECO:0000313|EMBL:ONL95369.1};+++[A0A317YI43_MAIZE|Unreviewed]SubName: Full=Calcium uniporter protein 2, mitochondrial {ECO:0000313|EMBL:PWZ58253.1};
606425	'LOC606425'	mRNA	4.60314	1.89e-88	00860///Porphyrin and chlorophyll metabolism			R08584///chlorophyll-a magnesium-lyase (pheophytin-a-forming) Chlorophyll a + 2 H+ <=> Pheophytin a + Magnesium cation+++R09033///chlorophyllide magnesium-lyase (pheophorbide-forming) Chlorophyllide + 2 H+ <=> Pheophorbide a + Magnesium cation				senescence-inducible chloroplast stay-green protein 1	PF12638///Staygreen protein		ENOG502S3TG///No_INFO	IPR024438///Staygreen protein	mito///mitochondria	[B4FTC3_MAIZE|Unreviewed]SubName: Full=Protein STAY-GREEN 1 chloroplastic {ECO:0000313|EMBL:ONM23088.1}; SubName: Full=Senescence-inducible chloroplast stay-green protein 1 {ECO:0000313|EMBL:ACG34928.1};+++[B6TQ21_MAIZE|Unreviewed]SubName: Full=Senescence-inducible chloroplast stay-green protein 1 {ECO:0000313|EMBL:ACG39204.1};+++[Q5EMQ0_MAIZE|Unreviewed]SubName: Full=Senescence-inducible chlorop…
103635595	'LOC103635595'	mRNA	4.58984	0.00156833					GO:0005737///cytoplasm	GO:0016740///transferase activity+++GO:0016757///transferase activity, transferring glycosyl groups	GO:0005975///carbohydrate metabolic process+++GO:0006004///fucose metabolic process	uncharacterized protein	PF10250///GDP-fucose protein O-fucosyltransferase		ENOG502QQ4D///No_INFO	IPR019378///GDP-fucose protein O-fucosyltransferase+++IPR024709///Putative O-fucosyltransferase, plant	mito///mitochondria
100191879	'LOC100191879'	mRNA	4.57514	7.63e-08						GO:0004252///serine-type endopeptidase activity+++GO:0008233///peptidase activity+++GO:0008236///serine-type peptidase activity+++GO:0016787///hydrolase activity	GO:0006508///proteolysis	uncharacterized LOC100191879	PF00082///Subtilase family+++PF02225///PA domain+++PF05922///Peptidase inhibitor I9+++PF17766///Fibronectin type-III domain		ENOG502QRTY///No_INFO	IPR000209///Peptidase S8/S53 domain+++IPR003137///PA domain+++IPR010259///Peptidase S8 propeptide/proteinase inhibitor I9+++IPR015500///Peptidase S8, subtilisin-related+++IPR023828///Peptidase S8, subtilisin, Ser-active site+++IPR034197///Cucumisin-like catalytic domain+++IPR036852///Peptidase S8/S53 domain superfamily+++IPR037045///Peptidase S8 propeptide/proteinase inhibitor I9 superfamily+++IP…	extr///extracellular	[B6SZ82_MAIZE|Unreviewed]SubName: Full=Subtilisin-like protease {ECO:0000313|EMBL:ACG30165.1};
100275424	'LOC100275424'	mRNA	4.56462	0.00471148	00350///Tyrosine metabolism+++00950///Isoquinoline alkaloid biosynthesis			R00031///1,2-benzenediol:oxygen oxidoreductase Oxygen + 2 L-Tyrosine <=> 2 3,4-Dihydroxy-L-phenylalanine+++R00045///3,4-dihydroxy-L-phenylalanine:oxygen oxidoreductase Oxygen + 2 3,4-Dihydroxy-L-phenylalanine <=> 2 Dopaquinone + 2 H2O+++R02078///L-Tyrosine,L-dopa:oxygen oxidoreductase 3,4-Dihydroxy-L-phenylalanine + L-Tyrosine + Oxygen <=> Dopaquinone + 3,4-Dihydroxy-L-phenylalanine + H2O		GO:0004097///catechol oxidase activity+++GO:0016491///oxidoreductase activity+++GO:0046872///metal ion binding	GO:0055114///oxidation-reduction process	uncharacterized LOC100275424	PF00264///Common central domain of tyrosinase+++PF12142///Polyphenol oxidase middle domain+++PF12143///Protein of unknown function (DUF_B2219)		ENOG502QVBP///No_INFO	IPR002227///Tyrosinase copper-binding domain+++IPR007110///Immunoglobulin-like domain+++IPR008922///Uncharacterised domain, di-copper centre+++IPR013788///Hemocyanin/hexamerin+++IPR022739///Polyphenol oxidase, central domain+++IPR022740///Polyphenol oxidase, C-terminal	mito///mitochondria	[B6ST03_MAIZE|Unreviewed]RecName: Full=Ig-like domain-containing protein {ECO:0000259|PROSITE:PS50835};
100285275	'LOC100285275'	mRNA	4.51989	1.48e-38					GO:0016021///integral component of membrane	GO:0004601///peroxidase activity	GO:0098869///cellular oxidant detoxification	acid phosphatase/vanadium-dependent haloperoxidase related	PF02681///Divergent PAP2 family	COG1963///Acid phosphatase family membrane protein YuiD	ENOG502RZ3E///No_INFO	IPR003832///Protein of unknown function DUF212	extr///extracellular	[B6U2N1_MAIZE|Unreviewed]SubName: Full=Acid phosphatase/vanadium-dependent haloperoxidase related {ECO:0000313|EMBL:ACG43614.1};
100192725	'LOC100192725'	mRNA	4.50528	8.59e-99					GO:0005623///cell	GO:0016853///isomerase activity	GO:0045454///cell redox homeostasis	uncharacterized LOC100192725	PF13905///Thioredoxin-like		KOG2501///cellular oxidant detoxification	IPR012336///Thioredoxin-like fold+++IPR013766///Thioredoxin domain+++IPR036249///Thioredoxin-like superfamily	extr///extracellular	[B4FCF0_MAIZE|Unreviewed]SubName: Full=Putative nucleoredoxin 1 {ECO:0000313|EMBL:AQK99916.1};+++[C0PB28_MAIZE|Unreviewed]SubName: Full=Uncharacterized protein {ECO:0000313|EMBL:ACN31373.1};
100282108	'LOC100282108'	mRNA	4.48664	1.9e-121					GO:0005576///extracellular region		GO:0019953///sexual reproduction	uncharacterized LOC100282108	PF01357///Pollen allergen+++PF03330///Lytic transglycolase			IPR005795///Major pollen allergen Lol pI+++IPR007112///Expansin/pollen allergen, DPBB domain+++IPR007117///Expansin, cellulose-binding-like domain+++IPR007118///Expansin/Lol pI+++IPR009009///RlpA-like protein, double-psi beta-barrel domain+++IPR036749///Expansin, cellulose-binding-like domain superfamily+++IPR036908///RlpA-like domain superfamily	extr///extracellular	[B6T3N9_MAIZE|Unreviewed]SubName: Full=Beta-expansin 4 {ECO:0000313|EMBL:ACG31722.1}; SubName: Full=Expansin-B4 {ECO:0000313|EMBL:ONM07028.1};
109940986	'LOC109940986'	mRNA	4.46319	2.63e-35	00906///Carotenoid biosynthesis		M00097///beta-Carotene biosynthesis, GGAP => beta-carotene	R02065///geranylgeranyl-diphosphate:geranylgeranyl-diphosphate geranylgeranyltransferase 2 Geranylgeranyl diphosphate <=> Diphosphate + Prephytoene diphosphate+++R04218///prephytoene diphosphate:geranylgeranyl-diphosphate geranylgeranyltransferase Prephytoene diphosphate <=> Diphosphate + 15-cis-Phytoene+++R07270///prephytoene diphosphate:geranylgeranyl-diphosphate geranylgeranyltransferase Preph…	GO:0009507///chloroplast+++GO:0009536///plastid+++GO:0010287///plastoglobule+++GO:0016020///membrane+++GO:0016021///integral component of membrane	GO:0004310///farnesyl-diphosphate farnesyltransferase activity+++GO:0016740///transferase activity+++GO:0016765///transferase activity, transferring alkyl or aryl (other than methyl) groups+++GO:0016767///geranylgeranyl-diphosphate geranylgeranyltransferase activity+++GO:0046905///phytoene synthase activity+++GO:0051996///squalene synthase activity	GO:0006696///ergosterol biosynthetic process+++GO:0008299///isoprenoid biosynthetic process+++GO:0009058///biosynthetic process+++GO:0016117///carotenoid biosynthetic process+++GO:0016120///carotene biosynthetic process	phytoene synthase 2, chloroplastic	PF00494///Squalene/phytoene synthase	COG1562///Phytoene/squalene synthetase		IPR002060///Squalene/phytoene synthase+++IPR008949///Isoprenoid synthase domain superfamily+++IPR019845///Squalene/phytoene synthase, conserved site+++IPR033904///Trans-Isoprenyl Diphosphate Synthases, head-to-head	mito///mitochondria	[PSY3_MAIZE|Reviewed]RecName: Full=Phytoene synthase 3, chloroplastic {ECO:0000303|PubMed:18162592}; Short=ZmPSY3 {ECO:0000303|PubMed:18162592}; EC=2.5.1.32 {ECO:0000269|PubMed:18162592}; Flags: Precursor;
103646477	'LOC103646477'	mRNA	4.44833	1.91e-06		H01470///Giant cell tumor of bone			GO:0000786///nucleosome+++GO:0005634///nucleus	GO:0003677///DNA binding+++GO:0046982///protein heterodimerization activity		histone H3.2	PF00125///Core histone H2A/H2B/H3/H4		KOG1745///protein heterodimerization activity	IPR000164///Histone H3/CENP-A+++IPR007125///Histone H2A/H2B/H3+++IPR009072///Histone-fold	nucl///nucleus	[H32_MAIZE|Reviewed]RecName: Full=Histone H3.2;
100279351	'LOC100279351'	mRNA	4.44234	0.00013	00940///Phenylpropanoid biosynthesis			R00602///methanol:hydrogen-peroxide oxidoreductase Methanol + Hydrogen peroxide <=> Formaldehyde + 2 H2O+++R02596///Donor:hydrogen-peroxide oxidoreductase Coniferyl alcohol <=> Guaiacyl lignin+++R03919///Donor:hydrogen-peroxide oxidoreductase Sinapyl alcohol <=> Syringyl lignin+++R04007///Donor:hydrogen-peroxide oxidoreductase 4-Coumaryl alcohol <=> p-Hydroxyphenyl lignin+++R07443///donor:hydroge…	GO:0005576///extracellular region+++GO:0009505///plant-type cell wall+++GO:0009506///plasmodesma	GO:0004601///peroxidase activity+++GO:0016491///oxidoreductase activity+++GO:0020037///heme binding+++GO:0046872///metal ion binding	GO:0006979///response to oxidative stress+++GO:0042744///hydrogen peroxide catabolic process+++GO:0055114///oxidation-reduction process+++GO:0098869///cellular oxidant detoxification	uncharacterized LOC100279351	PF00141///Peroxidase		ENOG502QT8W///No_INFO	IPR000823///Plant peroxidase+++IPR002016///Haem peroxidase+++IPR010255///Haem peroxidase superfamily+++IPR019793///Peroxidases heam-ligand binding site+++IPR019794///Peroxidase, active site+++IPR033905///Secretory peroxidase	extr///extracellular	[B7ZXQ8_MAIZE|Unreviewed]RecName: Full=Peroxidase {ECO:0000256|RuleBase:RU362060, ECO:0000256|SAAS:SAAS01215714}; EC=1.11.1.7 {ECO:0000256|RuleBase:RU362060, ECO:0000256|SAAS:SAAS01215714};
732773	'LOC732773'	mRNA	4.42937	6.34e-18					GO:0000307///cyclin-dependent protein kinase holoenzyme complex+++GO:0005634///nucleus+++GO:0005737///cytoplasm	GO:0016538///cyclin-dependent protein serine/threonine kinase regulator activity+++GO:0019901///protein kinase binding	GO:0000079///regulation of cyclin-dependent protein serine/threonine kinase activity+++GO:0006468///protein phosphorylation+++GO:0044772///mitotic cell cycle phase transition	cyclin D5,2	PF00134///Cyclin, N-terminal domain			IPR006671///Cyclin, N-terminal+++IPR013763///Cyclin-like+++IPR036915///Cyclin-like superfamily+++IPR039361///Cyclin	plas///plasma	[C0HJ67_MAIZE|Unreviewed]RecName: Full=CYCLIN domain-containing protein {ECO:0000259|SMART:SM00385};
111590307	'LOC111590307'	mRNA	4.42757	0.00575021								uncharacterized LOC111590307					extr///extracellular
542251	'LOC542251'	mRNA	4.41833	1.43e-131					GO:0005829///cytosol+++GO:0016020///membrane		GO:0009414///response to water deprivation+++GO:0009415///response to water+++GO:0009631///cold acclimation+++GO:0009737///response to abscisic acid	dehydrin	PF00257///Dehydrin		ENOG502RZ4N///No_INFO	IPR000167///Dehydrin+++IPR030513///Dehydrin, conserved site	nucl///nucleus	[A0A3L6EYU6_MAIZE|Unreviewed]SubName: Full=Dehydrin COR410 {ECO:0000313|EMBL:PWZ26106.1};+++[B7U627_MAIZE|Unreviewed]SubName: Full=DHN2-like protein {ECO:0000313|EMBL:ACJ65012.1};+++[C4J477_MAIZE|Unreviewed]SubName: Full=Dehydrin3 {ECO:0000313|EMBL:AQK54199.1};+++[Q41824_MAIZE|Unreviewed]SubName: Full=Dehydrin {ECO:0000313|EMBL:AAA33480.1};
100278865	'LOC100278865'	mRNA	4.4177	0.0223695								uncharacterized LOC100278865			ENOG502S0ND///No_INFO		nucl///nucleus	[A0A3L6FG67_MAIZE|Unreviewed]SubName: Full=Uncharacterized protein {ECO:0000313|EMBL:PWZ30667.1};+++[B6UES6_MAIZE|Unreviewed]SubName: Full=Uncharacterized protein {ECO:0000313|EMBL:ACG47859.1, ECO:0000313|EnsemblPlants:Zm00001d041856_P001};
100281575	'LOC100281575'	mRNA	4.41	2.88e-09					GO:0016020///membrane+++GO:0016021///integral component of membrane		GO:0055085///transmembrane transport	uncharacterized LOC100281575	PF03595///Voltage-dependent anion channel		ENOG502QQKN///No_INFO	IPR004695///Voltage-dependent anion channel+++IPR038665///Voltage-dependent anion channel superfamily	plas///plasma	[B6SWN8_MAIZE|Unreviewed]SubName: Full=C4-dicarboxylate transporter/malic acid transport protein {ECO:0000313|EMBL:ACG29271.1};
100281885	'LOC100281885'	mRNA	4.40911	0.0231478							GO:0045892///negative regulation of transcription, DNA-templated	uncharacterized LOC100281885	PF04844///Transcriptional repressor, ovate		ENOG502SPC8///No_INFO	IPR006458///Ovate protein family, C-terminal+++IPR038933///Ovate protein family	nucl///nucleus	[B4FVC0_MAIZE|Unreviewed]SubName: Full=OFP transcription factor {ECO:0000313|EMBL:ADX60210.1}; SubName: Full=Transcription repressor OFP6 {ECO:0000313|EMBL:AQK73536.1};+++[B6SZV1_MAIZE|Unreviewed]SubName: Full=Plant-specific domain TIGR01568 family protein {ECO:0000313|EMBL:ACG30384.1};
541889	'LOC541889'	mRNA	4.38916	3.54e-28					GO:0005886///plasma membrane+++GO:0016020///membrane+++GO:0016021///integral component of membrane	GO:0015250///water channel activity+++GO:0015267///channel activity	GO:0055085///transmembrane transport	plasma membrane intrinsic protein 2	PF00230///Major intrinsic protein		KOG0223///water channel activity	IPR000425///Major intrinsic protein+++IPR022357///Major intrinsic protein, conserved site+++IPR023271///Aquaporin-like+++IPR034294///Aquaporin transporter	plas///plasma	[PIP23_MAIZE|Reviewed]RecName: Full=Aquaporin PIP2-3; AltName: Full=Plasma membrane intrinsic protein 2-3; AltName: Full=ZmPIP2-3; AltName: Full=ZmPIP2;3;
100281316	'LOC100281316'	mRNA	4.36952	3.18e-16								FIP1	PF02893///GRAM domain		ENOG502QUKI///No_INFO	IPR004182///GRAM domain+++IPR037848///GEM-like protein	cyto///cytosol	[B6SU92_MAIZE|Unreviewed]SubName: Full=FIP1 {ECO:0000313|EMBL:ACG28425.1};
103648032	'LOC103648032'	mRNA	4.36654	1.31e-19	04075///Plant hormone signal transduction				GO:0005737///cytoplasm	GO:0016881///acid-amino acid ligase activity		probable indole-3-acetic acid-amido synthetase GH3.13	PF03321///GH3 auxin-responsive promoter		ENOG502QPMU///No_INFO	IPR004993///GH3 family	nucl///nucleus
100194298	'LOC100194298'	mRNA	4.36586	3.02e-09					GO:0005871///kinesin complex+++GO:0005874///microtubule+++GO:0015629///actin cytoskeleton	GO:0003777///microtubule motor activity+++GO:0003779///actin binding+++GO:0005524///ATP binding+++GO:0008017///microtubule binding+++GO:0008569///ATP-dependent microtubule motor activity, minus-end-directed+++GO:0016787///hydrolase activity+++GO:0016887///ATPase activity+++GO:0043621///protein self-association	GO:0007018///microtubule-based movement+++GO:0007097///nuclear migration+++GO:0031534///minus-end directed microtubule sliding	P-loop nucleoside triphosphate hydrolase superfamily protein with CH (Calponin Homology) domain	PF00225///Kinesin motor domain+++PF00307///Calponin homology (CH) domain+++PF16796///Microtubule binding		KOG0239///microtubule motor activity	IPR001715///Calponin homology domain+++IPR001752///Kinesin motor domain+++IPR027417///P-loop containing nucleoside triphosphate hydrolase+++IPR027640///Kinesin-like protein+++IPR031852///Spindle pole body-associated protein Vik1/Cik1, microtubule binding domain+++IPR036872///CH domain superfamily+++IPR036961///Kinesin motor domain superfamily	cyto///cytosol	[A0A1D6IWA3_MAIZE|Unreviewed]SubName: Full=p-loop nucleoside triphosphate hydrolase superfamily protein with CH (Calponin Homology) domain {ECO:0000313|EMBL:AQK40215.1};+++[B4FI66_MAIZE|Unreviewed]RecName: Full=Kinesin motor domain-containing protein {ECO:0000259|PROSITE:PS50067};
100284342	'LOC100284342'	mRNA	4.36248	4.11e-09					GO:0005623///cell+++GO:0005887///integral component of plasma membrane+++GO:0009705///plant-type vacuole membrane+++GO:0016020///membrane+++GO:0016021///integral component of membrane	GO:0005242///inward rectifier potassium channel activity+++GO:0005267///potassium channel activity+++GO:0022841///potassium ion leak channel activity	GO:0006811///ion transport+++GO:0030007///cellular potassium ion homeostasis+++GO:0030322///stabilization of membrane potential+++GO:0071805///potassium ion transmembrane transport	calcium-activated outward-rectifying potassium channel 1	PF07885///Ion channel		KOG1418///potassium channel activity	IPR003280///Two pore domain potassium channel+++IPR011992///EF-hand domain pair+++IPR013099///Potassium channel domain+++IPR018247///EF-Hand 1, calcium-binding site+++IPR031144///Two pore domain potassium channel, plant	plas///plasma	[B6TSL7_MAIZE|Unreviewed]SubName: Full=Calcium-activated outward-rectifying potassium channel 1 {ECO:0000313|EMBL:ACG40100.1};
100274923	'LOC100274923'	mRNA	4.36025	2.56e-08								transcription activator-related			ENOG502S8DD///No_INFO		nucl///nucleus	[B6SLI5_MAIZE|Unreviewed]SubName: Full=Transcription activator-related {ECO:0000313|EMBL:AQL09471.1};+++[B6TU95_MAIZE|Unreviewed]SubName: Full=Uncharacterized protein {ECO:0000313|EMBL:ACG40678.1};
103643335	'LOC103643335'	mRNA	4.34052	0.0325075	00310///Lysine degradation	H00907///Kleefstra syndrome		R03875///No_INFO Protein lysine + S-Adenosyl-L-methionine <=> Protein N6-methyl-L-lysine + S-Adenosyl-L-homocysteine+++R04866///S-adenosyl-L-methionine:cytochrome-c-L-lysine N6-methyltransferase S-Adenosyl-L-methionine + Protein N6-methyl-L-lysine <=> S-Adenosyl-L-homocysteine + Protein N6,N6-dimethyl-L-lysine+++R04867///S-adenosyl-L-methionine:cytochrome-c-L-lysine N6-methyltransferase S-Adenosy…	GO:0005634///nucleus+++GO:0005694///chromosome	GO:0008168///methyltransferase activity+++GO:0008270///zinc ion binding+++GO:0016740///transferase activity+++GO:0018024///histone-lysine N-methyltransferase activity	GO:0016571///histone methylation+++GO:0032259///methylation+++GO:0034968///histone lysine methylation	uncharacterized LOC103643335	PF00856///SET domain+++PF02182///SAD/SRA domain+++PF05033///Pre-SET motif		KOG1082///Histone-lysine N-methyltransferase	IPR001214///SET domain+++IPR003105///SRA-YDG+++IPR007728///Pre-SET domain+++IPR015947///PUA-like superfamily+++IPR025794///Histone H3-K9 methyltransferase, plant+++IPR036987///SRA-YDG superfamily	nucl///nucleus
103653865	'LOC103653865'	mRNA	4.32967	0.0299007					GO:0005634///nucleus	GO:0003677///DNA binding+++GO:0003700///DNA-binding transcription factor activity	GO:0006355///regulation of transcription, DNA-templated	uncharacterized LOC103653865	PF00847///AP2 domain		ENOG502RXE3///No_INFO	IPR001471///AP2/ERF domain+++IPR016177///DNA-binding domain superfamily+++IPR036955///AP2/ERF domain superfamily	nucl///nucleus
100282529	'LOC100282529'	mRNA	4.289	3.67e-23					GO:0048046///apoplast			uncharacterized LOC100282529	PF03018///Dirigent-like protein		ENOG502RXST///No_INFO	IPR004265///Dirigent protein	extr///extracellular	[A0A3L6EX55_MAIZE|Unreviewed]RecName: Full=Dirigent protein {ECO:0000256|RuleBase:RU363099};+++[B6T8I3_MAIZE|Unreviewed]RecName: Full=Dirigent protein {ECO:0000256|RuleBase:RU363099};
100277705	'LOC100277705'	mRNA	4.25103	7.78e-28								uncharacterized LOC100277705			ENOG502RZYC///No_INFO	IPR011057///Mss4-like superfamily	mito_nucl///mitochondria	[B6TYT4_MAIZE|Unreviewed]SubName: Full=Uncharacterized protein {ECO:0000313|EMBL:ACG42267.1};
100274637	'LOC100274637'	mRNA	4.24635	7.08e-09								uncharacterized LOC100274637	PF00400///WD domain, G-beta repeat		ENOG502QPI7///No_INFO	IPR001680///WD40 repeat+++IPR011044///Quinoprotein amine dehydrogenase, beta chain-like+++IPR011047///Quinoprotein alcohol dehydrogenase-like superfamily+++IPR015943///WD40/YVTN repeat-like-containing domain superfamily+++IPR017986///WD40-repeat-containing domain+++IPR019775///WD40 repeat, conserved site	nucl///nucleus	[B6SGQ0_MAIZE|Unreviewed]SubName: Full=Transducin/WD40 repeat-like superfamily protein {ECO:0000313|EMBL:ONL98568.1};
100275046	'LOC100275046'	mRNA	4.24519	0.0439573								uncharacterized LOC100275046			ENOG502S4HK///No_INFO		mito///mitochondria	[B6SMT4_MAIZE|Unreviewed]SubName: Full=Uncharacterized protein {ECO:0000313|EMBL:ACG26167.1, ECO:0000313|EnsemblPlants:Zm00001d001996_P001};
103650939	'LOC103650939'	mRNA	4.23786	7.72e-26						GO:0016301///kinase activity		putative F-box protein	PF00646///F-box domain		ENOG502RJEV///No_INFO	IPR001810///F-box domain+++IPR011044///Quinoprotein amine dehydrogenase, beta chain-like+++IPR036047///F-box-like domain superfamily	cyto_nucl///cytosol	[A0A1D6N5R8_MAIZE|Unreviewed]SubName: Full=Receptor-like kinase-like {ECO:0000313|EMBL:ONM35966.1};
103627537	'LOC103627537'	mRNA	4.22107	0.000106								uncharacterized LOC103627537	PF04520///Senescence regulator		ENOG502R3T2///No_INFO	IPR007608///Senescence regulator S40	mito///mitochondria
100191665	'LOC100191665'	mRNA	4.21664	3.43e-05					GO:0005634///nucleus+++GO:0005737///cytoplasm	GO:0061608///nuclear import signal receptor activity	GO:0006606///protein import into nucleus	Importin subunit alpha-2	PF00514///Armadillo/beta-catenin-like repeat+++PF01749///Importin beta binding domain			IPR000225///Armadillo+++IPR002652///Importin-alpha, importin-beta-binding domain+++IPR011989///Armadillo-like helical+++IPR016024///Armadillo-type fold+++IPR036975///Importin-alpha, importin-beta-binding domain superfamily	nucl///nucleus	[B4F9P1_MAIZE|Unreviewed]SubName: Full=Importin subunit alpha-2 {ECO:0000313|EMBL:ONM30655.1};+++[C4J511_MAIZE|Unreviewed]SubName: Full=Importin subunit alpha-2 {ECO:0000313|EMBL:ONM30652.1};
103647576	'LOC103647576'	mRNA	4.20107	0.0068929							GO:0009733///response to auxin	auxin-responsive protein SAUR72	PF02519///Auxin responsive protein		ENOG502S1RZ///No_INFO	IPR003676///Small auxin-up RNA	extr///extracellular	[B6TJ79_MAIZE|Unreviewed]SubName: Full=Calmodulin binding protein {ECO:0000313|EMBL:ACG37162.1};
100191370	'LOC100191370'	mRNA	4.19153	6.48e-27					GO:0016020///membrane+++GO:0016021///integral component of membrane	GO:0004672///protein kinase activity+++GO:0005524///ATP binding+++GO:0016301///kinase activity	GO:0006468///protein phosphorylation+++GO:0016310///phosphorylation	uncharacterized LOC100191370	PF00069///Protein kinase domain+++PF00560///Leucine Rich Repeat		ENOG502QR4S///No_INFO	IPR000719///Protein kinase domain+++IPR001611///Leucine-rich repeat+++IPR011009///Protein kinase-like domain superfamily+++IPR032675///Leucine-rich repeat domain superfamily	E.R.///endoplasmic	[B4F8K4_MAIZE|Unreviewed]RecName: Full=Protein kinase domain-containing protein {ECO:0000259|PROSITE:PS50011};
103651291	'LOC103651291'	mRNA	4.16597	2.73e-37	04016///MAPK signaling pathway - plant				GO:0005737///cytoplasm	GO:0000166///nucleotide binding+++GO:0004672///protein kinase activity+++GO:0004674///protein serine/threonine kinase activity+++GO:0005524///ATP binding+++GO:0016301///kinase activity	GO:0006468///protein phosphorylation+++GO:0007346///regulation of mitotic cell cycle+++GO:0016310///phosphorylation+++GO:0023014///signal transduction by protein phosphorylation+++GO:0031098///stress-activated protein kinase signaling cascade+++GO:0032147///activation of protein kinase activity	mitogen-activated protein kinase kinase kinase 18	PF00069///Protein kinase domain		KOG0198///MAP kinase kinase kinase activity	IPR000719///Protein kinase domain+++IPR008271///Serine/threonine-protein kinase, active site+++IPR011009///Protein kinase-like domain superfamily+++IPR017441///Protein kinase, ATP binding site	mito///mitochondria	[Q8RY70_MAIZE|Unreviewed]SubName: Full=NPK1-related protein kinase-like protein {ECO:0000313|EMBL:AAL82716.1}; Flags: Fragment;
542301	'LOC542301'	mRNA	4.14363	0.000553					GO:0000786///nucleosome+++GO:0005634///nucleus+++GO:0005694///chromosome	GO:0003677///DNA binding+++GO:0046982///protein heterodimerization activity	GO:0006334///nucleosome assembly	histone 2B5	PF00125///Core histone H2A/H2B/H3/H4		KOG1744///protein heterodimerization activity	IPR000558///Histone H2B+++IPR007125///Histone H2A/H2B/H3+++IPR009072///Histone-fold	nucl///nucleus	[H2B5_MAIZE|Reviewed]RecName: Full=Histone H2B.5; Short=H2B;
100281087	'LOC100281087'	mRNA	4.13356	2.14e-75					GO:0005829///cytosol+++GO:0016020///membrane		GO:0009414///response to water deprivation+++GO:0009415///response to water+++GO:0009631///cold acclimation+++GO:0009737///response to abscisic acid	dehydrin COR410	PF00257///Dehydrin		ENOG502RZ4N///No_INFO	IPR000167///Dehydrin+++IPR030513///Dehydrin, conserved site	nucl///nucleus	[B6SS21_MAIZE|Unreviewed]SubName: Full=Dehydrin COR410 {ECO:0000313|EMBL:ACG27654.1};
100274117	'LOC100274117'	mRNA	4.13143	2.24e-29					GO:0005634///nucleus	GO:0003677///DNA binding+++GO:0003700///DNA-binding transcription factor activity+++GO:0043565///sequence-specific DNA binding	GO:0006355///regulation of transcription, DNA-templated	uncharacterized LOC100274117	PF00847///AP2 domain		ENOG502SM50///No_INFO	IPR001471///AP2/ERF domain+++IPR016177///DNA-binding domain superfamily+++IPR036955///AP2/ERF domain superfamily	nucl///nucleus	[B4FZ51_MAIZE|Unreviewed]SubName: Full=AP2-EREBP transcription factor {ECO:0000313|EMBL:AIB05041.1}; SubName: Full=Ethylene-responsive transcription factor ERF055 {ECO:0000313|EMBL:AQL09129.1};
103625904	'LOC103625904'	mRNA	4.12764	0.00032	04130///SNARE interactions in vesicular transport	H00783///Febrile seizures			GO:0005886///plasma membrane+++GO:0012505///endomembrane system+++GO:0016021///integral component of membrane+++GO:0031201///SNARE complex	GO:0000149///SNARE binding+++GO:0005484///SNAP receptor activity	GO:0006886///intracellular protein transport+++GO:0006887///exocytosis+++GO:0006906///vesicle fusion+++GO:0016192///vesicle-mediated transport+++GO:0048278///vesicle docking	syntaxin-related protein KNOLLE	PF00804///Syntaxin+++PF05739///SNARE domain		KOG0810///SNAP receptor activity	IPR000727///Target SNARE coiled-coil homology domain+++IPR006011///Syntaxin, N-terminal domain+++IPR006012///Syntaxin/epimorphin, conserved site+++IPR010989///SNARE	cyto///cytosol	[A0A1D6GI53_MAIZE|Unreviewed]SubName: Full=Syntaxin-related protein KNOLLE {ECO:0000313|EMBL:AQK63119.1};+++[A0A3L6EX69_MAIZE|Unreviewed]SubName: Full=Syntaxin-related protein KNOLLE {ECO:0000313|EMBL:PWZ23947.1};
100284615	'LOC100284615'	mRNA	4.11592	6.47e-90						GO:0008081///phosphoric diester hydrolase activity	GO:0006629///lipid metabolic process	phospholipase C			ENOG502QQ8F///No_INFO	IPR017946///PLC-like phosphodiesterase, TIM beta/alpha-barrel domain superfamily	extr///extracellular	[B6TVN4_MAIZE|Unreviewed]SubName: Full=Phospholipase C {ECO:0000313|EMBL:ACG41167.1};
100275516	'LOC100275516'	mRNA	4.07633	1.97e-87								uncharacterized LOC100275516					extr///extracellular	[B6STL2_MAIZE|Unreviewed]SubName: Full=Uncharacterized protein {ECO:0000313|EMBL:ACG28195.1};
103634970	'LOC103634970'	mRNA	4.03985	3.44e-06					GO:0005634///nucleus	GO:0003700///DNA-binding transcription factor activity+++GO:0043565///sequence-specific DNA binding	GO:0048831///regulation of shoot system development+++GO:2000032///regulation of secondary shoot formation	transcription factor PCF5	PF03634///TCP family transcription factor		KOG1329///phospholipase D activity	IPR005333///Transcription factor, TCP+++IPR017887///Transcription factor TCP subgroup	nucl///nucleus	[A0A3L6DMJ2_MAIZE|Unreviewed]SubName: Full=Transcription factor PCF5 {ECO:0000313|EMBL:PWZ09942.1};+++[K7VR25_MAIZE|Unreviewed]SubName: Full=Transcription factor TCP4 {ECO:0000313|EMBL:AQK91013.1};
100285825	'LOC100285825'	mRNA	4.02236	0.0370213					GO:0005634///nucleus	GO:0003677///DNA binding+++GO:0003700///DNA-binding transcription factor activity+++GO:0043565///sequence-specific DNA binding+++GO:0044212///transcription regulatory region DNA binding	GO:0006355///regulation of transcription, DNA-templated+++GO:0030154///cell differentiation	myb-related protein Zm1	PF00249///Myb-like DNA-binding domain			IPR001005///SANT/Myb domain+++IPR009057///Homeobox-like domain superfamily+++IPR015495///Myb-like transcription factor+++IPR017930///Myb domain	nucl///nucleus	[B6UAB4_MAIZE|Unreviewed]SubName: Full=Myb-related protein Zm1 {ECO:0000313|EMBL:ACG46297.1};
103630574	'LOC103630574'	mRNA	4.01893	0.0185219	04011///MAPK signaling pathway - yeast	H00268///Lissencephaly				GO:0019904///protein domain specific binding		14-3-3-like protein GF14-C	PF00244///14-3-3 protein	COG5040///No_INFO		IPR000308///14-3-3 protein+++IPR023409///14-3-3 protein, conserved site+++IPR023410///14-3-3 domain+++IPR036815///14-3-3 domain superfamily	cyto///cytosol
100382664	'LOC100382664'	mRNA	4.01084	4.93e-17								uncharacterized LOC100382664	PF04784///Protein of unknown function, DUF547+++PF14389///Leucine-zipper of ternary complex factor MIP1		ENOG502QUZ4///No_INFO	IPR006869///Domain of unknown function DUF547+++IPR025757///Ternary complex factor MIP1, leucine-zipper	nucl///nucleus	[C0P9N0_MAIZE|Unreviewed]SubName: Full=Uncharacterized protein {ECO:0000313|EMBL:ACN30875.1};
103652526	'LOC103652526'	mRNA	3.98952	2.53e-20					GO:0005737///cytoplasm	GO:0000166///nucleotide binding+++GO:0004672///protein kinase activity+++GO:0004674///protein serine/threonine kinase activity+++GO:0005524///ATP binding+++GO:0016301///kinase activity	GO:0006468///protein phosphorylation+++GO:0007346///regulation of mitotic cell cycle+++GO:0016310///phosphorylation+++GO:0023014///signal transduction by protein phosphorylation+++GO:0031098///stress-activated protein kinase signaling cascade+++GO:0032147///activation of protein kinase activity	mitogen-activated protein kinase kinase kinase 17	PF00069///Protein kinase domain		KOG0198///MAP kinase kinase kinase activity	IPR000719///Protein kinase domain+++IPR008271///Serine/threonine-protein kinase, active site+++IPR011009///Protein kinase-like domain superfamily+++IPR017441///Protein kinase, ATP binding site	mito///mitochondria
100857062	'LOC100857062'	mRNA	3.97043	5.18e-57					GO:0005634///nucleus	GO:0003677///DNA binding+++GO:0003700///DNA-binding transcription factor activity+++GO:0043565///sequence-specific DNA binding	GO:0006355///regulation of transcription, DNA-templated+++GO:0045893///positive regulation of transcription, DNA-templated	homeobox-leucine zipper protein HOX22	PF00046///Homeodomain+++PF02183///Homeobox associated leucine zipper		KOG0483///sequence-specific DNA binding	IPR000047///Helix-turn-helix motif+++IPR001356///Homeobox domain+++IPR003106///Leucine zipper, homeobox-associated+++IPR009057///Homeobox-like domain superfamily+++IPR017970///Homeobox, conserved site	nucl///nucleus
100274659	'LOC100274659'	mRNA	3.9635	2.24e-11								uncharacterized LOC100274659			ENOG502S3Z3///No_INFO		nucl///nucleus	[A0A3L6DWI5_MAIZE|Unreviewed]SubName: Full=Uncharacterized protein {ECO:0000313|EMBL:PWZ12985.1};+++[B6SH08_MAIZE|Unreviewed]SubName: Full=Uncharacterized protein {ECO:0000313|EMBL:ACG24141.1, ECO:0000313|EnsemblPlants:Zm00001d021628_P001};
100277012	'LOC100277012'	mRNA	3.95996	1.4e-109								uncharacterized LOC100277012			ENOG502RNZZ///No_INFO		mito///mitochondria	[B6TMJ3_MAIZE|Unreviewed]SubName: Full=Uncharacterized protein {ECO:0000313|EMBL:ACG38326.1};
103634904	'LOC103634904'	mRNA	3.95415	2.2e-53					GO:0005634///nucleus	GO:0003677///DNA binding+++GO:0008270///zinc ion binding		transcription factor MYB1R1	PF00249///Myb-like DNA-binding domain		ENOG502RPM1///No_INFO	IPR001005///SANT/Myb domain+++IPR001878///Zinc finger, CCHC-type+++IPR006447///Myb domain, plants+++IPR009057///Homeobox-like domain superfamily+++IPR017930///Myb domain	nucl///nucleus	[K7UQX8_MAIZE|Unreviewed]SubName: Full=Putative MYB DNA-binding domain superfamily protein {ECO:0000313|EMBL:AQK90744.1};
103647370	'LOC103647370'	mRNA	3.93099	3.09e-72	04016///MAPK signaling pathway - plant+++04075///Plant hormone signal transduction				GO:0005634///nucleus+++GO:0005829///cytosol	GO:0004722///protein serine/threonine phosphatase activity+++GO:0004724///magnesium-dependent protein serine/threonine phosphatase activity+++GO:0046872///metal ion binding		probable protein phosphatase 2C 68	PF00481///Protein phosphatase 2C		KOG0698///protein serine/threonine phosphatase activity	IPR000222///PPM-type phosphatase, divalent cation binding+++IPR001932///PPM-type phosphatase domain+++IPR015655///Protein phosphatase 2C family+++IPR036457///PPM-type phosphatase domain superfamily	extr///extracellular	[A0A060D932_MAIZE|Unreviewed]SubName: Full=2C-type protein phosphatase protein 16 {ECO:0000313|EMBL:AIG52062.1}; SubName: Full=Orphans transcription factor {ECO:0000313|EMBL:AIB05889.1}; SubName: Full=Protein phosphatase homolog7 {ECO:0000313|EMBL:ONM21550.1}; Flags: Fragment;+++[B6TY17_MAIZE|Unreviewed]SubName: Full=Protein phosphatase 2C {ECO:0000313|EMBL:ACG42000.1};
100274266	'LOC100274266'	mRNA	3.92463	2.24e-33					GO:0016020///membrane+++GO:0016021///integral component of membrane			uncharacterized LOC100274266			ENOG502QQ7R///No_INFO		plas///plasma	[B6UET0_MAIZE|Unreviewed]SubName: Full=Peptidase, M50 family {ECO:0000313|EMBL:ACG47863.1};
103654528	'LOC103654528'	mRNA	3.91125	5.38e-29					GO:0005737///cytoplasm+++GO:0005783///endoplasmic reticulum+++GO:0005789///endoplasmic reticulum membrane+++GO:0016021///integral component of membrane	GO:0003924///GTPase activity+++GO:0005525///GTP binding	GO:0007029///endoplasmic reticulum organization+++GO:0016320///endoplasmic reticulum membrane fusion	protein ROOT HAIR DEFECTIVE 3 homolog 2	PF05879///Root hair defective 3 GTP-binding protein (RHD3)		KOG2203///GTP binding	IPR008803///RHD3/Sey1+++IPR027417///P-loop containing nucleoside triphosphate hydrolase+++IPR030386///GB1/RHD3-type guanine nucleotide-binding (G) domain	plas///plasma	[K7UCI2_MAIZE|Unreviewed]RecName: Full=Protein ROOT HAIR DEFECTIVE 3 homolog {ECO:0000256|HAMAP-Rule:MF_03109}; EC=3.6.5.- {ECO:0000256|HAMAP-Rule:MF_03109}; AltName: Full=Protein SEY1 homolog {ECO:0000256|HAMAP-Rule:MF_03109};
103640973	'LOC103640973'	mRNA	3.90701	0.032243								myosin heavy chain, striated muscle			ENOG502SC5D///No_INFO		cyto///cytosol
101027188	'LOC101027188'	mRNA	3.90344	4.21e-07						GO:0005509///calcium ion binding+++GO:0005544///calcium-dependent phospholipid binding	GO:0009408///response to heat+++GO:0009409///response to cold+++GO:0009414///response to water deprivation+++GO:0009651///response to salt stress	annexin-like protein RJ4	PF00191///Annexin		KOG0819///calcium-dependent phospholipid binding	IPR018502///Annexin repeat+++IPR037104///Annexin superfamily	mito///mitochondria	[A0A096PJX5_MAIZE|Unreviewed]SubName: Full=Annexin {ECO:0000313|EMBL:ALH43510.1}; SubName: Full=Annexin-like protein RJ4 {ECO:0000313|EMBL:ONL98185.1};+++[A0A317YLZ2_MAIZE|Unreviewed]SubName: Full=Annexin D4 {ECO:0000313|EMBL:PWZ58752.1};+++[B6U6E7_MAIZE|Unreviewed]SubName: Full=Annexin-like protein RJ4 {ECO:0000313|EMBL:ACG44930.1};
100216890	'LOC100216890'	mRNA	3.88391	9.55e-09	00520///Amino sugar and nucleotide sugar metabolism			R01206///[1,4-(N-Acetyl-beta-D-glucosaminyl)]n glycanohydrolase Chitin + H2O <=> N-Acetyl-D-glucosamine + Chitin+++R02334///[1,4-(N-Acetyl-beta-D-glucosaminyl)]n glycanohydrolase Chitin + H2O <=> Chitobiose + Chitin		GO:0004568///chitinase activity+++GO:0008061///chitin binding	GO:0000272///polysaccharide catabolic process+++GO:0005975///carbohydrate metabolic process+++GO:0006032///chitin catabolic process+++GO:0006952///defense response+++GO:0016998///cell wall macromolecule catabolic process	Endochitinase B	PF00182///Chitinase class I+++PF00187///Chitin recognition protein	COG3325///Chitinase, GH18 family	KOG4742///chitin catabolic process	IPR000726///Glycoside hydrolase, family 19, catalytic+++IPR001002///Chitin-binding, type 1+++IPR016283///Glycoside hydrolase, family 19+++IPR018371///Chitin-binding, type 1, conserved site+++IPR023346///Lysozyme-like domain superfamily+++IPR036861///Endochitinase-like superfamily	extr///extracellular	[A0A1P7ZDI6_MAIZE|Unreviewed]SubName: Full=Chitinase {ECO:0000313|EMBL:ALP46628.1};+++[B4FK87_MAIZE|Unreviewed]RecName: Full=Chitin-binding type-1 domain-containing protein {ECO:0000259|PROSITE:PS50941};
103631694	'LOC103631694'	mRNA	3.88162	5.73e-06					GO:0016021///integral component of membrane	GO:0004497///monooxygenase activity+++GO:0005506///iron ion binding+++GO:0016705///oxidoreductase activity, acting on paired donors, with incorporation or reduction of molecular oxygen+++GO:0020037///heme binding		alkane hydroxylase MAH1	PF00067///Cytochrome P450		KOG0157///iron ion binding	IPR001128///Cytochrome P450+++IPR002401///Cytochrome P450, E-class, group I+++IPR017972///Cytochrome P450, conserved site+++IPR036396///Cytochrome P450 superfamily	extr///extracellular	[A0A1D6JN98_MAIZE|Unreviewed]SubName: Full=Cytochrome P450 family 96 subfamily A polypeptide 1 {ECO:0000313|EMBL:ONL93513.1};
109946110	'LOC109946110'	mRNA	3.86775	0.00661876								B-box zinc finger protein 32-like					nucl///nucleus
606403	'LOC606403'	mRNA	3.84596	9.55e-58	00052///Galactose metabolism			R01192///UDP-alpha-D-galactose:myo-inositol 3-alpha-D-galactosyltransferase; UDP-galactose:myo-inositol UDP-alpha-D-galactose + myo-Inositol <=> UDP + alpha-D-Galactosyl-(1->3)-1D-myo-inositol+++R06214///No_INFO UDP-D-galactose + myo-Inositol <=> UDP + Galactinol		GO:0016757///transferase activity, transferring glycosyl groups		galactinol synthase 1	PF01501///Glycosyl transferase family 8		KOG1950///glycogenin glucosyltransferase activity	IPR002495///Glycosyl transferase, family 8+++IPR029044///Nucleotide-diphospho-sugar transferases	cyto///cytosol	[B4G0Z8_MAIZE|Unreviewed]RecName: Full=Hexosyltransferase {ECO:0000256|RuleBase:RU362027}; EC=2.4.1.- {ECO:0000256|RuleBase:RU362027};
103647136	'LOC103647136'	mRNA	3.82256	3.62e-07					GO:0012505///endomembrane system+++GO:0016021///integral component of membrane	GO:0015299///solute:proton antiporter activity	GO:0006885///regulation of pH+++GO:0015672///monovalent inorganic cation transport	cation/H(+) antiporter 15	PF00999///Sodium/hydrogen exchanger family		KOG1650///solute:proton antiporter activity	IPR006153///Cation/H+ exchanger+++IPR038770///Sodium/solute symporter superfamily	plas///plasma	[A0A1D6EIV4_MAIZE|Unreviewed]SubName: Full=Cation/H(+) antiporter 15 {ECO:0000313|EMBL:ONM20034.1};+++[A0A3L6FWL4_MAIZE|Unreviewed]SubName: Full=Cation/H(+) antiporter 15 {ECO:0000313|EMBL:PWZ39262.1};
109939623	'LOC109939623'	mRNA	3.82087	4.78e-10								uncharacterized LOC109939623	PF07911///Protein of unknown function (DUF1677)			IPR012876///Protein of unknown function DUF1677, plant	extr///extracellular
100283866	'sbp29'	mRNA	3.81845	0.0405447					GO:0005634///nucleus	GO:0003677///DNA binding+++GO:0046872///metal ion binding		SBP-transcription factor 29	PF03110///SBP domain		ENOG502RZTN///No_INFO	IPR004333///SBP domain+++IPR036893///SBP domain superfamily	extr///extracellular	[B6TMJ5_MAIZE|Unreviewed]SubName: Full=SBP domain containing protein {ECO:0000313|EMBL:ACG38328.1};
103641779	'LOC103641779'	mRNA	3.79908	1.31e-07		H00296///Defects in RecQ helicases+++H00458///Syndromic craniosynostoses+++H00965///RAPADILINO syndrome+++H01734///Rothmund-Thomson syndrome+++H01993///Baller-Gerold syndrome			GO:0005634///nucleus+++GO:0005694///chromosome+++GO:0005737///cytoplasm	GO:0003676///nucleic acid binding+++GO:0004386///helicase activity+++GO:0005524///ATP binding+++GO:0009378///four-way junction helicase activity+++GO:0043138///3'-5' DNA helicase activity	GO:0000724///double-strand break repair via homologous recombination+++GO:0006268///DNA unwinding involved in DNA replication+++GO:0006281///DNA repair+++GO:0006310///DNA recombination+++GO:0032508///DNA duplex unwinding+++GO:0042631///cellular response to water deprivation	ATP-dependent DNA helicase Q-like 5	PF00270///DEAD/DEAH box helicase+++PF00271///Helicase conserved C-terminal domain		KOG0351///four-way junction helicase activity+++KOG0374///phosphoprotein phosphatase activity	IPR001650///Helicase, C-terminal+++IPR004589///DNA helicase, ATP-dependent, RecQ type+++IPR011545///DEAD/DEAH box helicase domain+++IPR014001///Helicase superfamily 1/2, ATP-binding domain+++IPR027417///P-loop containing nucleoside triphosphate hydrolase	cyto///cytosol
100284348	'LOC100284348'	mRNA	3.78691	0.00381492					GO:0005576///extracellular region	GO:0004867///serine-type endopeptidase inhibitor activity		Bowman-Birk type bran trypsin inhibitor	PF00228///Bowman-Birk serine protease inhibitor family		ENOG502R48J///No_INFO	IPR000877///Proteinase inhibitor I12, Bowman-Birk+++IPR035995///Bowman-Birk type proteinase inhibitor	extr///extracellular	[A0A3L6G0C0_MAIZE|Unreviewed]SubName: Full=Bowman-Birk type bran trypsin inhibitor {ECO:0000313|EMBL:PWZ40558.1};+++[A0A3L6G192_MAIZE|Unreviewed]SubName: Full=Bowman-Birk type bran trypsin inhibitor {ECO:0000313|EMBL:PWZ40561.1};+++[C0PNX6_MAIZE|Unreviewed]SubName: Full=Bowman-Birk type bran trypsin inhibitor {ECO:0000313|EMBL:ONM16715.1};+++[O81217_MAIZE|Unreviewed]SubName: Full=Bowman-Birk type…
100283108	'LOC100283108'	mRNA	3.78135	3.4e-10					GO:0016020///membrane+++GO:0016021///integral component of membrane			pollen-specific arabinogalacta protein BAN102			ENOG502S74N///No_INFO		plas///plasma	[B6TEN3_MAIZE|Unreviewed]SubName: Full=Pollen-specific arabinogalacta protein BAN102 {ECO:0000313|EMBL:ACG35566.1};
103639891	'LOC103639891'	mRNA	3.77736	0.000183					GO:0005737///cytoplasm	GO:0016740///transferase activity+++GO:0016757///transferase activity, transferring glycosyl groups	GO:0005975///carbohydrate metabolic process+++GO:0006004///fucose metabolic process	uncharacterized protein	PF10250///GDP-fucose protein O-fucosyltransferase			IPR019378///GDP-fucose protein O-fucosyltransferase+++IPR024709///Putative O-fucosyltransferase, plant	mito///mitochondria
109941434	'LOC109941434'	mRNA	3.7764	2.57e-89	04016///MAPK signaling pathway - plant+++04075///Plant hormone signal transduction				GO:0005634///nucleus+++GO:0005829///cytosol	GO:0003824///catalytic activity+++GO:0004721///phosphoprotein phosphatase activity+++GO:0004722///protein serine/threonine phosphatase activity+++GO:0004724///magnesium-dependent protein serine/threonine phosphatase activity+++GO:0016787///hydrolase activity+++GO:0043169///cation binding+++GO:0046872///metal ion binding	GO:0006470///protein dephosphorylation	probable protein phosphatase 2C 6	PF00481///Protein phosphatase 2C			IPR000222///PPM-type phosphatase, divalent cation binding+++IPR001932///PPM-type phosphatase domain+++IPR015655///Protein phosphatase 2C family+++IPR036457///PPM-type phosphatase domain superfamily	cyto///cytosol
103630439	'LOC103630439'	mRNA	3.75119	7.91e-06								plant-specific domain TIGR01589 family protein expressed	PF09713///Plant protein 1589 of unknown function (A_thal_3526)		ENOG502S3ZQ///No_INFO	IPR006476///Conserved hypothetical protein CHP01589, plant	extr///extracellular	[A0A0N9MGB0_MAIZE|Unreviewed]SubName: Full=GRMZM2G108723 {ECO:0000313|EMBL:ALG76053.1};+++[A0A1D6M5Y8_MAIZE|Unreviewed]SubName: Full=Plant-specific domain TIGR01589 family protein expressed {ECO:0000313|EMBL:AQK86503.1};
103643137	'LOC103643137'	mRNA	3.74871	9.94e-06					GO:0016020///membrane		GO:0009737///response to abscisic acid	protein HVA22	PF03134///TB2/DP1, HVA22 family		KOG1725///endoplasmic reticulum tubular network membrane organization	IPR004345///TB2/DP1/HVA22-related protein+++IPR031117///HVA22-like protein	extr///extracellular	[B6SJ60_MAIZE|Unreviewed]RecName: Full=HVA22-like protein {ECO:0000256|RuleBase:RU362006};
100284582	'LOC100284582'	mRNA	3.73763	3.27e-151	04075///Plant hormone signal transduction				GO:0005634///nucleus	GO:0003700///DNA-binding transcription factor activity	GO:0006355///regulation of transcription, DNA-templated+++GO:0009414///response to water deprivation+++GO:0009651///response to salt stress+++GO:0009738///abscisic acid-activated signaling pathway	uncharacterized LOC100284582	PF00170///bZIP transcription factor			IPR004827///Basic-leucine zipper domain+++IPR043452///Plant bZIP transcription factors	nucl///nucleus	[B6TVC2_MAIZE|Unreviewed]SubName: Full=BZIP transcription factor ABI5 {ECO:0000313|EMBL:ACG41055.1};
103636298	'LOC103636298'	mRNA	3.72696	2.75e-07					GO:0046658///anchored component of plasma membrane	GO:0004553///hydrolase activity, hydrolyzing O-glycosyl compounds+++GO:0016787///hydrolase activity	GO:0005975///carbohydrate metabolic process	glucan endo-1,3-beta-glucosidase GII	PF00332///Glycosyl hydrolases family 17		KOG1433///recombinase activity	IPR000490///Glycoside hydrolase family 17+++IPR017853///Glycoside hydrolase superfamily	extr///extracellular	[A0A3L6DPI2_MAIZE|Unreviewed]SubName: Full=Glucan endo-1,3-beta-glucosidase GV {ECO:0000313|EMBL:PWZ10606.1};
103630419	'LOC103630419'	mRNA	3.72582	0.0014279					GO:0005634///nucleus	GO:0003677///DNA binding+++GO:0003700///DNA-binding transcription factor activity	GO:0006355///regulation of transcription, DNA-templated	ethylene-responsive transcription factor ABR1	PF00847///AP2 domain		ENOG502QV3S///No_INFO	IPR001471///AP2/ERF domain+++IPR016177///DNA-binding domain superfamily+++IPR036955///AP2/ERF domain superfamily	nucl///nucleus
103627704	'LOC103627704'	mRNA	3.72466	0.0429766								uncharacterized LOC103627704			ENOG502S9HQ///No_INFO		cyto///cytosol
103639421	'LOC103639421'	mRNA	3.72003	0.00740919					GO:0005634///nucleus	GO:0003677///DNA binding	GO:0006355///regulation of transcription, DNA-templated	NAC domain-containing protein 67	PF02365///No apical meristem (NAM) protein		ENOG502QRBC///No_INFO	IPR003441///NAC domain+++IPR036093///NAC domain superfamily	nucl///nucleus
100280480	'LOC100280480'	mRNA	3.71082	2.89e-07	00904///Diterpenoid biosynthesis			R03008///(Gibberellin-1),2-oxoglutarate:oxygen oxidoreductase (2beta-hydroxylating) Gibberellin A1 + 2-Oxoglutarate + Oxygen <=> Gibberellin A8 + Succinate + CO2+++R03809///(gibberellin-1),2-oxoglutarate:oxygen oxidoreductase (2beta-hydroxylating) Gibberellin A20 + 2-Oxoglutarate + Oxygen <=> Gibberellin A29 + Succinate + CO2+++R06337///(gibberellin-1),2-oxoglutarate:oxygen oxidoreductase (2beta-…		GO:0016491///oxidoreductase activity+++GO:0046872///metal ion binding+++GO:0051213///dioxygenase activity+++GO:0052634///C-19 gibberellin 2-beta-dioxygenase activity	GO:0009416///response to light stimulus+++GO:0045487///gibberellin catabolic process+++GO:0055114///oxidation-reduction process	gibberellin 2-beta-dioxygenase	PF03171///2OG-Fe(II) oxygenase superfamily+++PF14226///non-haem dioxygenase in morphine synthesis N-terminal		KOG0143///oxidoreductase activity	IPR005123///Oxoglutarate/iron-dependent dioxygenase+++IPR026992///Non-haem dioxygenase N-terminal domain+++IPR027443///Isopenicillin N synthase-like	cyto///cytosol	[B6SGV6_MAIZE|Unreviewed]SubName: Full=Gibberellin 2-beta-dioxygenase {ECO:0000313|EMBL:ACG24089.1};
100217060	'LOC100217060'	mRNA	3.70727	0.0425892								ROTUNDIFOLIA like 8	PF08137///DVL family		ENOG502S3XH///No_INFO	IPR012552///DVL	extr///extracellular	[A0A317Y1P8_MAIZE|Unreviewed]SubName: Full=Uncharacterized protein {ECO:0000313|EMBL:PWZ52445.1};+++[B4FL62_MAIZE|Unreviewed]SubName: Full=ROTUNDIFOLIA like 8 {ECO:0000313|EMBL:ONL96538.1};
100282067	'LOC100282067'	mRNA	3.70136	5.45e-08						GO:0003676///nucleic acid binding+++GO:0004519///endonuclease activity	GO:0006308///DNA catabolic process	uncharacterized LOC100282067	PF02265///S1/P1 Nuclease		ENOG502QRXU///No_INFO	IPR003154///S1/P1 nuclease+++IPR008947///Phospholipase C/P1 nuclease domain superfamily	extr///extracellular	[B6T329_MAIZE|Unreviewed]SubName: Full=Endonuclease 2 {ECO:0000313|EMBL:ONM12870.1}; SubName: Full=Nuclease PA3 {ECO:0000313|EMBL:ACG31512.1};
100277704	'LOC100277704'	mRNA	3.6808	1.07e-05								uncharacterized LOC100277704	PF14009///Domain of unknown function (DUF4228)		ENOG502RXVG///No_INFO	IPR025322///Protein of unknown function DUF4228, plant	extr///extracellular	[B6TYS9_MAIZE|Unreviewed]SubName: Full=Uncharacterized protein {ECO:0000313|EMBL:ACG42262.1, ECO:0000313|EnsemblPlants:Zm00001d043399_P001};
103641710	'LOC103641710'	mRNA	3.67605	2.55e-06								arabinogalactan protein 1					plas///plasma
103633426	'LOC103633426'	mRNA	3.66686	2.23e-29					GO:0016021///integral component of membrane	GO:0004672///protein kinase activity+++GO:0005524///ATP binding		protein STRUBBELIG-RECEPTOR FAMILY 6	PF00069///Protein kinase domain+++PF08263///Leucine rich repeat N-terminal domain+++PF13855///Leucine rich repeat		ENOG502QRHD///No_INFO	IPR000719///Protein kinase domain+++IPR001611///Leucine-rich repeat+++IPR003591///Leucine-rich repeat, typical subtype+++IPR011009///Protein kinase-like domain superfamily+++IPR013210///Leucine-rich repeat-containing N-terminal, plant-type+++IPR032675///Leucine-rich repeat domain superfamily	plas///plasma	[A0A1D6IJS6_MAIZE|Unreviewed]SubName: Full=Leucine-rich repeat transmembrane protein kinase 1-like protein {ECO:0000313|EMBL:ONM59691.1};+++[A0A3L6DW92_MAIZE|Unreviewed]SubName: Full=Protein STRUBBELIG-RECEPTOR FAMILY 6 {ECO:0000313|EMBL:PWZ12895.1};
103646317	'LOC103646317'	mRNA	3.66536	1.11e-44					GO:0016020///membrane+++GO:0016021///integral component of membrane			C2 and GRAM domain-containing protein At5g50170	PF00168///C2 domain+++PF02893///GRAM domain+++PF16016///VAD1 Analog of StAR-related lipid transfer domain		KOG1032///intracellular sterol transport	IPR000008///C2 domain+++IPR004182///GRAM domain+++IPR011993///PH-like domain superfamily+++IPR031968///VASt domain+++IPR035892///C2 domain superfamily	mito///mitochondria
100275101	'LOC100275101'	mRNA	3.66502	1.72e-17								uncharacterized LOC100275101			ENOG502S830///No_INFO		extr///extracellular	[B6SNI2_MAIZE|Unreviewed]SubName: Full=Uncharacterized protein {ECO:0000313|EMBL:ACG26415.1};
103641199	'LOC103641199'	mRNA	3.66183	0.0410051								uncharacterized LOC103641199			ENOG502S2C5///No_INFO		mito///mitochondria
100277641	'LOC100277641'	mRNA	3.65558	1.13e-40					GO:0016021///integral component of membrane			uncharacterized LOC100277641			ENOG502R4GZ///No_INFO		extr///extracellular
100278725	'LOC100278725'	mRNA	3.63985	0.0387271					GO:0016020///membrane+++GO:0016021///integral component of membrane	GO:0016491///oxidoreductase activity+++GO:0020037///heme binding	GO:0055114///oxidation-reduction process	uncharacterized LOC100278725	PF03188///Eukaryotic cytochrome b561		KOG4293///DOMON domain-containing protein	IPR006593///Cytochrome b561/ferric reductase transmembrane	plas///plasma	[B6UCP3_MAIZE|Unreviewed]RecName: Full=Cytochrome b561 domain-containing protein {ECO:0000259|PROSITE:PS50939};
100284974	'LOC100284974'	mRNA	3.63621	0.000254					GO:0005886///plasma membrane+++GO:0005905///clathrin-coated pit+++GO:0030136///clathrin-coated vesicle	GO:0000149///SNARE binding+++GO:0005543///phospholipid binding+++GO:0005545///1-phosphatidylinositol binding+++GO:0005546///phosphatidylinositol-4,5-bisphosphate binding+++GO:0030276///clathrin binding+++GO:0032050///clathrin heavy chain binding	GO:0006897///endocytosis+++GO:0006900///vesicle budding from membrane+++GO:0048268///clathrin coat assembly+++GO:0072583///clathrin-dependent endocytosis	clathrin assembly protein	PF07651///ANTH domain		KOG0251///Clathrin assembly protein	IPR008942///ENTH/VHS+++IPR011417///AP180 N-terminal homology (ANTH) domain+++IPR013809///ENTH domain+++IPR014712///Phosphoinositide-binding clathrin adaptor, domain 2	mito///mitochondria	[B6TZA2_MAIZE|Unreviewed]SubName: Full=Clathrin assembly protein {ECO:0000313|EMBL:ACG42435.1};
103629679	'LOC103629679'	mRNA	3.62289	1.21e-08						GO:0008270///zinc ion binding		Putative B-box type zinc finger family protein			ENOG502RZSP///No_INFO	IPR000315///B-box-type zinc finger	extr///extracellular	[A0A1D6LQE8_MAIZE|Unreviewed]SubName: Full=Putative B-box type zinc finger family protein {ECO:0000313|EMBL:AQK81711.1};
100286298	'LOC100286298'	mRNA	3.61649	1.28e-61					GO:0005634///nucleus+++GO:0042025///host cell nucleus	GO:0000978///RNA polymerase II proximal promoter sequence-specific DNA binding+++GO:0003677///DNA binding+++GO:0003700///DNA-binding transcription factor activity+++GO:0043565///sequence-specific DNA binding	GO:0006355///regulation of transcription, DNA-templated+++GO:0034605///cellular response to heat+++GO:0043618///regulation of transcription from RNA polymerase II promoter in response to stress+++GO:0061408///positive regulation of transcription from RNA polymerase II promoter in response to heat stress	heat shock factor protein 1	PF00447///HSF-type DNA-binding		KOG0627///sequence-specific DNA binding	IPR000232///Heat shock factor (HSF)-type, DNA-binding+++IPR027725///Heat shock transcription factor family+++IPR036388///Winged helix-like DNA-binding domain superfamily+++IPR036390///Winged helix DNA-binding domain superfamily	nucl///nucleus	[B6UHF4_MAIZE|Unreviewed]SubName: Full=Heat shock factor protein 1 {ECO:0000313|EMBL:ACG48787.1};
100275319	'LOC100275319'	mRNA	3.61628	4.37e-20								uncharacterized LOC100275319			ENOG502SDIS///No_INFO		nucl///nucleus	[A0A3L6E146_MAIZE|Unreviewed]SubName: Full=Uncharacterized protein {ECO:0000313|EMBL:PWZ14519.1};+++[B6SRA1_MAIZE|Unreviewed]SubName: Full=Uncharacterized protein {ECO:0000313|EMBL:ACG27384.1, ECO:0000313|EnsemblPlants:Zm00001d020317_P001};
100191682	'LOC100191682'	mRNA	3.59308	3.84e-11					GO:0016021///integral component of membrane	GO:0038023///signaling receptor activity	GO:0009725///response to hormone	hemolysin-III family protein	PF03006///Haemolysin-III related	COG1272///Predicted membrane channel-forming protein YqfA, hemolysin III family	KOG0748///response to hormone	IPR004254///AdipoR/Haemolysin-III-related	plas///plasma	[B4F9R5_MAIZE|Unreviewed]SubName: Full=Heptahelical transmembrane protein 2 {ECO:0000313|EMBL:AQL05121.1};
103651948	'LOC103651948'	mRNA	3.58727	7.5e-05								sucrose nonfermenting 4-like protein					cysk///cytoskeleton
100502408	'LOC100502408'	mRNA	3.56844	3.43e-82					GO:0005634///nucleus	GO:0003677///DNA binding	GO:0006355///regulation of transcription, DNA-templated	uncharacterized LOC100502408	PF02365///No apical meristem (NAM) protein		ENOG502QSIY///No_INFO	IPR003441///NAC domain+++IPR036093///NAC domain superfamily	nucl///nucleus	[C4JB32_MAIZE|Unreviewed]SubName: Full=NAC transcription factor 29 {ECO:0000313|EMBL:AQK38862.1};
103636504	'LOC103636504'	mRNA	3.56275	6.72e-78	04016///MAPK signaling pathway - plant+++04075///Plant hormone signal transduction				GO:0005634///nucleus+++GO:0005829///cytosol+++GO:0016020///membrane+++GO:0016021///integral component of membrane	GO:0003824///catalytic activity+++GO:0004721///phosphoprotein phosphatase activity+++GO:0004722///protein serine/threonine phosphatase activity+++GO:0004724///magnesium-dependent protein serine/threonine phosphatase activity+++GO:0016787///hydrolase activity+++GO:0043169///cation binding+++GO:0046872///metal ion binding	GO:0006470///protein dephosphorylation	uncharacterized LOC103636504	PF00481///Protein phosphatase 2C		KOG0698///protein serine/threonine phosphatase activity	IPR000222///PPM-type phosphatase, divalent cation binding+++IPR001932///PPM-type phosphatase domain+++IPR015655///Protein phosphatase 2C family+++IPR036457///PPM-type phosphatase domain superfamily	nucl///nucleus	[K7VB80_MAIZE|Unreviewed]SubName: Full=2C-type protein phosphatase protein {ECO:0000313|EMBL:AIG52110.2}; SubName: Full=Orphans transcription factor {ECO:0000313|EMBL:AIB05843.1}; SubName: Full=Protein phosphatase homolog4 {ECO:0000313|EMBL:AQK99475.1};
100281369	'LOC100281369'	mRNA	3.56092	3.11e-06					GO:0005737///cytoplasm	GO:0004364///glutathione transferase activity+++GO:0016740///transferase activity	GO:0006749///glutathione metabolic process	glutathione S-transferase	PF13410///Glutathione S-transferase, C-terminal domain+++PF13417///Glutathione S-transferase, N-terminal domain		KOG0406///glutathione transferase activity	IPR004045///Glutathione S-transferase, N-terminal+++IPR010987///Glutathione S-transferase, C-terminal-like+++IPR036249///Thioredoxin-like superfamily+++IPR036282///Glutathione S-transferase, C-terminal domain superfamily+++IPR040079///Glutathione Transferase family	extr///extracellular	[B6SUR9_MAIZE|Unreviewed]SubName: Full=Glutathione S-transferase {ECO:0000313|EMBL:ACG28602.1};
103639328	'LOC103639328'	mRNA	3.55704	0.0381302					GO:0005783///endoplasmic reticulum+++GO:0016020///membrane+++GO:0016021///integral component of membrane	GO:0016844///strictosidine synthase activity	GO:0009058///biosynthetic process+++GO:0009555///pollen development+++GO:0010584///pollen exine formation	uncharacterized LOC103639328	PF03088///Strictosidine synthase			IPR011042///Six-bladed beta-propeller, TolB-like+++IPR018119///Strictosidine synthase, conserved region	extr///extracellular	[Q94KI9_MAIZE|Unreviewed]SubName: Full=Male fertility protein {ECO:0000313|EMBL:AAK52489.1}; SubName: Full=Protein STRICTOSIDINE SYNTHASE-LIKE 13 {ECO:0000313|EMBL:AQL07828.1};
100283788	'LOC100283788'	mRNA	3.55445	7.34e-33						GO:0005504///fatty acid binding	GO:0009627///systemic acquired resistance	uncharacterized LOC100283788	PF14368///Probable lipid transfer		ENOG502S1QA///No_INFO	IPR016140///Bifunctional inhibitor/plant lipid transfer protein/seed storage helical domain+++IPR036312///Bifunctional inhibitor/plant lipid transfer protein/seed storage helical domain superfamily+++IPR039265///Putative lipid-transfer protein DIR1-like	extr///extracellular	[B6TLU5_MAIZE|Unreviewed]SubName: Full=Lipid binding protein {ECO:0000313|EMBL:ACG38078.1};
100284954	'LOC100284954'	mRNA	3.5531	5.02e-05						GO:0016740///transferase activity+++GO:0016747///transferase activity, transferring acyl groups other than amino-acyl groups		uncharacterized LOC100284954	PF02458///Transferase family		ENOG502QQYP///No_INFO	IPR003480///Transferase+++IPR023213///Chloramphenicol acetyltransferase-like domain superfamily	cyto_nucl///cytosol	[B6TZ41_MAIZE|Unreviewed]SubName: Full=Transferase {ECO:0000313|EMBL:ACG42374.1};
100275683	'LOC100275683'	mRNA	3.5518	2.11e-15								uncharacterized LOC100275683					nucl///nucleus	[B6SXJ6_MAIZE|Unreviewed]SubName: Full=Uncharacterized protein {ECO:0000313|EMBL:ACG29579.1};
100275322	'LOC100275322'	mRNA	3.54374	3.38e-24								uncharacterized LOC100275322					mito///mitochondria	[B6SRA9_MAIZE|Unreviewed]SubName: Full=Uncharacterized protein {ECO:0000313|EMBL:ACG27392.1};
100277262	'LOC100277262'	mRNA	3.53246	0.00479905								uncharacterized LOC100277262			ENOG502S5MM///No_INFO		mito///mitochondria	[A0A3L6FPM5_MAIZE|Unreviewed]SubName: Full=Uncharacterized protein {ECO:0000313|EMBL:PWZ34291.1};+++[B6TRR7_MAIZE|Unreviewed]SubName: Full=Uncharacterized protein {ECO:0000313|EMBL:ACG39800.1, ECO:0000313|EnsemblPlants:Zm00001d042169_P001};
100285149	'LOC100285149'	mRNA	3.532	3.8e-16	04075///Plant hormone signal transduction				GO:0005634///nucleus	GO:0003700///DNA-binding transcription factor activity	GO:0006355///regulation of transcription, DNA-templated	ABA response element binding factor	PF00170///bZIP transcription factor		ENOG502QPJH///No_INFO	IPR004827///Basic-leucine zipper domain+++IPR043452///Plant bZIP transcription factors	nucl///nucleus	[B6U1B2_MAIZE|Unreviewed]SubName: Full=ABA response element binding factor {ECO:0000313|EMBL:ACG43145.1};
103630762	'LOC103630762'	mRNA	3.52777	4.9e-05	00062///Fatty acid elongation+++04626///Plant-pathogen interaction		M00415///Fatty acid elongation in endoplasmic reticulum	R09419///acyl-CoA:malonyl-CoA C-acyltransferase (decarboxylating) Malonyl-CoA + Acyl-CoA <=> 3-Oxoacyl-CoA + CoA + CO2+++R10825///very-long-chain acyl-CoA:malonyl-CoA C-acyltransferase (decarboxylating) Very-long-chain acyl-CoA + Malonyl-CoA <=> Very-long-chain 3-oxoacyl-CoA + CO2 + CoA	GO:0016021///integral component of membrane	GO:0016747///transferase activity, transferring acyl groups other than amino-acyl groups	GO:0006633///fatty acid biosynthetic process	3-ketoacyl-CoA synthase 11	PF08392///FAE1/Type III polyketide synthase-like protein+++PF08541///3-Oxoacyl-[acyl-carrier-protein (ACP)] synthase III C terminal		ENOG502QPKZ///No_INFO	IPR012392///Very-long-chain 3-ketoacyl-CoA synthase+++IPR013601///FAE1/Type III polyketide synthase-like protein+++IPR013747///3-Oxoacyl-[acyl-carrier-protein (ACP)] synthase III, C-terminal+++IPR016039///Thiolase-like	cyto///cytosol	[A0A1D6MDJ1_MAIZE|Unreviewed]RecName: Full=3-ketoacyl-CoA synthase {ECO:0000256|PIRNR:PIRNR036417}; EC=2.3.1.- {ECO:0000256|PIRNR:PIRNR036417};
100383859	'LOC100383859'	mRNA	3.52554	1.3e-07					GO:0005886///plasma membrane+++GO:0016021///integral component of membrane	GO:0004672///protein kinase activity+++GO:0004674///protein serine/threonine kinase activity+++GO:0004675///transmembrane receptor protein serine/threonine kinase activity+++GO:0005524///ATP binding	GO:0006468///protein phosphorylation	uncharacterized LOC100383859	PF00069///Protein kinase domain+++PF07714///Protein tyrosine kinase		KOG1187///protein serine/threonine kinase activity	IPR000719///Protein kinase domain+++IPR001245///Serine-threonine/tyrosine-protein kinase, catalytic domain+++IPR008271///Serine/threonine-protein kinase, active site+++IPR011009///Protein kinase-like domain superfamily+++IPR017441///Protein kinase, ATP binding site	plas///plasma	[A0A1D6HPA0_MAIZE|Unreviewed]SubName: Full=Receptor-like serine/threonine-protein kinase ALE2 {ECO:0000313|EMBL:AQK76102.1};+++[A0A1D6HPA4_MAIZE|Unreviewed]SubName: Full=Receptor-like serine/threonine-protein kinase ALE2 {ECO:0000313|EMBL:AQK76101.1};+++[C0PJJ6_MAIZE|Unreviewed]RecName: Full=Protein kinase domain-containing protein {ECO:0000259|PROSITE:PS50011};
103644073	'LOC103644073'	mRNA	3.52294	0.000248					GO:0005634///nucleus	GO:0003700///DNA-binding transcription factor activity+++GO:0043565///sequence-specific DNA binding+++GO:0044212///transcription regulatory region DNA binding	GO:0045893///positive regulation of transcription, DNA-templated	uncharacterized LOC103644073	PF00170///bZIP transcription factor		ENOG502S2QU///No_INFO	IPR004827///Basic-leucine zipper domain	nucl///nucleus	[A0A1D6L661_MAIZE|Unreviewed]SubName: Full=Ocs element-binding factor 1 {ECO:0000313|EMBL:ONM09791.1};+++[B6SY61_MAIZE|Unreviewed]SubName: Full=Ocs element-binding factor 1 {ECO:0000313|EMBL:ACG29794.1};
100283886	'LOC100283886'	mRNA	3.51864	0.000155	04141///Protein processing in endoplasmic reticulum						GO:0009408///response to heat	chloroplast small heat shock protein	PF00011///Hsp20/alpha crystallin family	COG0071///Molecular chaperone IbpA, HSP20 family	KOG0710///response to heat	IPR002068///Alpha crystallin/Hsp20 domain+++IPR008978///HSP20-like chaperone	mito///mitochondria	[B6TMR8_MAIZE|Unreviewed]SubName: Full=Chloroplast small heat shock protein {ECO:0000313|EMBL:ACG38401.1};
100275348	'LOC100275348'	mRNA	3.5127	8.27e-08								uncharacterized LOC100275348			ENOG502R3QG///No_INFO		mito///mitochondria	[B6SRN6_MAIZE|Unreviewed]SubName: Full=Uncharacterized protein {ECO:0000313|EMBL:ACG27519.1};
103646132	'LOC103646132'	mRNA	3.51202	1.82e-93					GO:0005634///nucleus	GO:0003700///DNA-binding transcription factor activity+++GO:0043565///sequence-specific DNA binding	GO:0045893///positive regulation of transcription, DNA-templated	homeobox-leucine zipper protein HOX22	PF00046///Homeodomain+++PF02183///Homeobox associated leucine zipper		KOG0483///sequence-specific DNA binding	IPR000047///Helix-turn-helix motif+++IPR001356///Homeobox domain+++IPR003106///Leucine zipper, homeobox-associated+++IPR009057///Homeobox-like domain superfamily+++IPR017970///Homeobox, conserved site	nucl///nucleus	[A0A060CYX6_MAIZE|Unreviewed]SubName: Full=HB transcription factor {ECO:0000313|EMBL:AIB05741.1}; SubName: Full=Homeobox-leucine zipper protein ATHB-12 {ECO:0000313|EMBL:ONM15386.1}; Flags: Fragment;
100192077	'LOC100192077'	mRNA	3.5086	3.99e-06					GO:0000836///Hrd1p ubiquitin ligase complex+++GO:0016021///integral component of membrane+++GO:0036513///Derlin-1 retrotranslocation complex	GO:0051082///unfolded protein binding+++GO:0061630///ubiquitin protein ligase activity+++GO:1990381///ubiquitin-specific protease binding	GO:0006511///ubiquitin-dependent protein catabolic process+++GO:0030433///ubiquitin-dependent ERAD pathway+++GO:0030968///endoplasmic reticulum unfolded protein response+++GO:0030970///retrograde protein transport, ER to cytosol+++GO:0070936///protein K48-linked ubiquitination	putative RING zinc finger domain superfamily protein	PF13639///Ring finger domain		KOG0800///ubiquitin-protein transferase activity	IPR001841///Zinc finger, RING-type+++IPR013083///Zinc finger, RING/FYVE/PHD-type	mito///mitochondria	[B4FB89_MAIZE|Unreviewed]SubName: Full=RING-H2 finger protein ATL80 {ECO:0000313|EMBL:ONL93241.1};+++[B6UIQ6_MAIZE|Unreviewed]RecName: Full=RING-type domain-containing protein {ECO:0000259|PROSITE:PS50089};
109942740	'LOC109942740'	mRNA	3.50845	2.87e-05								uncharacterized LOC109942740					mito///mitochondria
100275047	'LOC100275047'	mRNA	3.50614	0.00353616					GO:0016021///integral component of membrane			uncharacterized LOC100275047			ENOG502R64W///No_INFO		plas///plasma	[A0A1D6LFE0_MAIZE|Unreviewed]SubName: Full=Uncharacterized protein {ECO:0000313|EMBL:AQK78659.1, ECO:0000313|EnsemblPlants:Zm00001d035306_P001};+++[A0A3L6EEN0_MAIZE|Unreviewed]SubName: Full=Uncharacterized protein {ECO:0000313|EMBL:PWZ19509.1};
103646184	'LOC103646184'	mRNA	3.49933	3.71e-26	00562///Inositol phosphate metabolism+++04070///Phosphatidylinositol signaling system+++04145///Phagosome	H00957///Fleck corneal dystrophy		R05802///ATP:1-phosphatidyl-1D-myo-inositol-3-phosphate 5-phosphotransferase ATP + 1-Phosphatidyl-1D-myo-inositol 3-phosphate <=> ADP + 1-Phosphatidyl-1D-myo-inositol 3,5-bisphosphate+++R10951///ATP:1-phosphatidyl-1D-myo-inositol 5-phosphotransferase ATP + 1-Phosphatidyl-D-myo-inositol <=> ADP + 1-Phosphatidyl-1D-myo-inositol 5-phosphate	GO:0010008///endosome membrane	GO:0000285///1-phosphatidylinositol-3-phosphate 5-kinase activity+++GO:0005524///ATP binding+++GO:0016307///phosphatidylinositol phosphate kinase activity	GO:0046854///phosphatidylinositol phosphorylation	putative 1-phosphatidylinositol-3-phosphate 5-kinase FAB1D	PF00118///TCP-1/cpn60 chaperonin family+++PF01504///Phosphatidylinositol-4-phosphate 5-Kinase		KOG0230///1-phosphatidylinositol-3-phosphate 5-kinase activity	IPR002423///Chaperonin Cpn60/TCP-1 family+++IPR002498///Phosphatidylinositol-4-phosphate 5-kinase, core+++IPR027409///GroEL-like apical domain superfamily+++IPR027484///Phosphatidylinositol-4-phosphate 5-kinase, N-terminal	nucl///nucleus	[A0A1D6E5I6_MAIZE|Unreviewed]SubName: Full=Putative 1-phosphatidylinositol-3-phosphate 5-kinase FAB1D {ECO:0000313|EMBL:ONM15732.1};
100193014	'LOC100193014'	mRNA	3.49322	0.00206872					GO:0000786///nucleosome+++GO:0005634///nucleus+++GO:0005694///chromosome	GO:0003677///DNA binding+++GO:0046982///protein heterodimerization activity	GO:0006334///nucleosome assembly	histone2b 2	PF00125///Core histone H2A/H2B/H3/H4		KOG1744///protein heterodimerization activity	IPR000558///Histone H2B+++IPR007125///Histone H2A/H2B/H3+++IPR009072///Histone-fold	nucl///nucleus	[H2B2_MAIZE|Reviewed]RecName: Full=Histone H2B.2;
103654811	'LOC103654811'	mRNA	3.48788	0.0238733	04130///SNARE interactions in vesicular transport	H00783///Febrile seizures			GO:0005886///plasma membrane+++GO:0012505///endomembrane system+++GO:0016021///integral component of membrane+++GO:0031201///SNARE complex	GO:0000149///SNARE binding+++GO:0005484///SNAP receptor activity	GO:0006886///intracellular protein transport+++GO:0006887///exocytosis+++GO:0006906///vesicle fusion+++GO:0048278///vesicle docking	syntaxin-124	PF00804///Syntaxin+++PF05739///SNARE domain		KOG0810///SNAP receptor activity	IPR000727///Target SNARE coiled-coil homology domain+++IPR006011///Syntaxin, N-terminal domain+++IPR006012///Syntaxin/epimorphin, conserved site+++IPR010989///SNARE	plas///plasma	[A0A1D6QQM6_MAIZE|Unreviewed]SubName: Full=Syntaxin-123 {ECO:0000313|EMBL:AQK59830.1};
103635987	'LOC103635987'	mRNA	3.47966	1.28e-123	04016///MAPK signaling pathway - plant+++04075///Plant hormone signal transduction				GO:0005634///nucleus+++GO:0005829///cytosol	GO:0003824///catalytic activity+++GO:0004721///phosphoprotein phosphatase activity+++GO:0004722///protein serine/threonine phosphatase activity+++GO:0004724///magnesium-dependent protein serine/threonine phosphatase activity+++GO:0016787///hydrolase activity+++GO:0043169///cation binding+++GO:0046872///metal ion binding	GO:0006470///protein dephosphorylation	probable protein phosphatase 2C 50	PF00481///Protein phosphatase 2C		KOG0698///protein serine/threonine phosphatase activity	IPR000222///PPM-type phosphatase, divalent cation binding+++IPR001932///PPM-type phosphatase domain+++IPR015655///Protein phosphatase 2C family+++IPR036457///PPM-type phosphatase domain superfamily	plas///plasma	[K7V6D0_MAIZE|Unreviewed]SubName: Full=2C-type protein phosphatase protein {ECO:0000313|EMBL:AIG52109.1}; SubName: Full=Protein phosphatase 2C 16 {ECO:0000313|EMBL:AQK95818.1};+++[K7VYJ4_MAIZE|Unreviewed]SubName: Full=2C-type protein phosphatase protein {ECO:0000313|EMBL:AIG52107.1}; SubName: Full=Protein phosphatase 2C 16 {ECO:0000313|EMBL:AQK95817.1};
103629542	'LOC103629542'	mRNA	3.47172	3.65e-76								uncharacterized LOC103629542					mito///mitochondria
100382896	'LOC100382896'	mRNA	3.44979	5.75e-130	00240///Pyrimidine metabolism	H00093///Combined immunodeficiency	M00052///Pyrimidine ribonucleotide biosynthesis, UMP => UDP/UTP,CDP/CTP	R00571///UTP:ammonia ligase (ADP-forming) ATP + UTP + Ammonia <=> ADP + Orthophosphate + CTP+++R00573///UTP:L-glutamine amido-ligase (ADP-forming) ATP + UTP + L-Glutamine + H2O <=> ADP + Orthophosphate + CTP + L-Glutamate		GO:0000166///nucleotide binding+++GO:0003883///CTP synthase activity+++GO:0005524///ATP binding+++GO:0016874///ligase activity+++GO:0042802///identical protein binding	GO:0006221///pyrimidine nucleotide biosynthetic process+++GO:0006241///CTP biosynthetic process+++GO:0006541///glutamine metabolic process+++GO:0019856///pyrimidine nucleobase biosynthetic process+++GO:0044210///'de novo' CTP biosynthetic process	uncharacterized LOC100382896	PF00117///Glutamine amidotransferase class-I+++PF06418///CTP synthase N-terminus	COG0504///CTP synthase (UTP-ammonia lyase)	KOG2387///'de novo' CTP biosynthetic process	IPR004468///CTP synthase+++IPR017456///CTP synthase, N-terminal+++IPR017926///Glutamine amidotransferase+++IPR027417///P-loop containing nucleoside triphosphate hydrolase+++IPR029062///Class I glutamine amidotransferase-like+++IPR033828///CTP synthase GATase domain	mito///mitochondria	[C0PBJ7_MAIZE|Unreviewed]RecName: Full=CTP synthase {ECO:0000256|RuleBase:RU810713}; EC=6.3.4.2 {ECO:0000256|RuleBase:RU810713}; AltName: Full=UTP--ammonia ligase {ECO:0000256|RuleBase:RU810713};
100501754	'LOC100501754'	mRNA	3.44691	1.8e-46					GO:0005794///Golgi apparatus+++GO:0005802///trans-Golgi network+++GO:0005886///plasma membrane+++GO:0016021///integral component of membrane	GO:0016760///cellulose synthase (UDP-forming) activity+++GO:0051753///mannan synthase activity	GO:0009833///plant-type primary cell wall biogenesis+++GO:0030244///cellulose biosynthetic process+++GO:0071555///cell wall organization	CslF6-2	PF03552///Cellulose synthase		ENOG502QU14///No_INFO	IPR005150///Cellulose synthase+++IPR029044///Nucleotide-diphospho-sugar transferases	plas///plasma	[C0P6P4_MAIZE|Unreviewed]SubName: Full=Uncharacterized protein {ECO:0000313|EMBL:ACN28660.1};+++[K7TWW5_MAIZE|Unreviewed]SubName: Full=CslF6-2 {ECO:0000313|EMBL:AKJ66178.1}; SubName: Full=Putative cellulose synthase-like family protein {ECO:0000313|EMBL:AQK50685.1};
542343	'LOC542343'	mRNA	3.44355	4.47e-77					GO:0016020///membrane	GO:0008289///lipid binding	GO:0006869///lipid transport	phospholipid transfer protein	PF00234///Protease inhibitor/seed storage/LTP family		ENOG502S4CI///No_INFO	IPR000528///Plant lipid transfer protein/Par allergen+++IPR016140///Bifunctional inhibitor/plant lipid transfer protein/seed storage helical domain+++IPR036312///Bifunctional inhibitor/plant lipid transfer protein/seed storage helical domain superfamily	extr///extracellular	[O24583_MAIZE|Unreviewed]RecName: Full=Non-specific lipid-transfer protein {ECO:0000256|RuleBase:RU000628};
100193115	'LOC100193115'	mRNA	3.44175	1.1e-41						GO:0008080///N-acetyltransferase activity		probable acetyltransferase NATA1-like	PF00583///Acetyltransferase (GNAT) family		KOG3216///diamine N-acetyltransferase activity	IPR000182///GNAT domain+++IPR016181///Acyl-CoA N-acyltransferase	nucl///nucleus	[A0A3L6DBF8_MAIZE|Unreviewed]SubName: Full=Putative acetyltransferase NATA1-like {ECO:0000313|EMBL:PWZ05934.1};+++[B6SUK9_MAIZE|Unreviewed]SubName: Full=L-ornithine N5-acetyltransferase NATA1 {ECO:0000313|EMBL:AQL09592.1}; SubName: Full=N-acetyltransferase {ECO:0000313|EMBL:ACG28542.1};
100282657	'LOC100282657'	mRNA	3.43696	1.15e-87	04016///MAPK signaling pathway - plant+++04075///Plant hormone signal transduction				GO:0005634///nucleus+++GO:0005829///cytosol+++GO:0016020///membrane+++GO:0016021///integral component of membrane	GO:0003824///catalytic activity+++GO:0004721///phosphoprotein phosphatase activity+++GO:0004722///protein serine/threonine phosphatase activity+++GO:0004724///magnesium-dependent protein serine/threonine phosphatase activity+++GO:0016787///hydrolase activity+++GO:0043169///cation binding+++GO:0046872///metal ion binding	GO:0006470///protein dephosphorylation	uncharacterized LOC100282657	PF00481///Protein phosphatase 2C		KOG0698///protein serine/threonine phosphatase activity	IPR000222///PPM-type phosphatase, divalent cation binding+++IPR001932///PPM-type phosphatase domain+++IPR015655///Protein phosphatase 2C family+++IPR036457///PPM-type phosphatase domain superfamily	nucl///nucleus	[A0A075T8H9_MAIZE|Unreviewed]SubName: Full=2C-type protein phosphatase protein {ECO:0000313|EMBL:AIG52088.1};+++[A0A1D6N7C4_MAIZE|Unreviewed]SubName: Full=Protein phosphatase homolog3 {ECO:0000313|EMBL:ONM36489.1};+++[B6T9X8_MAIZE|Unreviewed]SubName: Full=Protein phosphatase 2C {ECO:0000313|EMBL:ACG33911.1};
103638611	'LOC103638611'	mRNA	3.43382	0.00178131	00460///Cyanoamino acid metabolism+++00966///Glucosinolate biosynthesis+++01210///2-Oxocarboxylic acid metabolism		M00369///Cyanogenic glycoside biosynthesis, tyrosine => dhurrin	R00730///L-tyrosine,[reduced NADPH-hemoprotein reductase]:oxygen oxidoreductase (N-hydroxylating) L-Tyrosine + Oxygen + [Reduced NADPH---hemoprotein reductase] <=> N-Hydroxy-L-tyrosine + [Oxidized NADPH---hemoprotein reductase] + H2O+++R04460///N-hydroxy-L-tyrosine,[reduced NADPH-hemoprotein reductase]:oxygen oxidoreductase (N-hydroxylating) N-Hydroxy-L-tyrosine + Oxygen + [Reduced NADPH---hemopr…	GO:0016020///membrane	GO:0004497///monooxygenase activity+++GO:0005506///iron ion binding+++GO:0016491///oxidoreductase activity+++GO:0016705///oxidoreductase activity, acting on paired donors, with incorporation or reduction of molecular oxygen+++GO:0016709///oxidoreductase activity, acting on paired donors, with incorporation or reduction of molecular oxygen, NAD(P)H as one donor, and incorporation of one atom of ox…	GO:0055114///oxidation-reduction process	tyrosine N-monooxygenase	PF00067///Cytochrome P450		KOG0156///iron ion binding	IPR001128///Cytochrome P450+++IPR002401///Cytochrome P450, E-class, group I+++IPR017972///Cytochrome P450, conserved site+++IPR036396///Cytochrome P450 superfamily	mito///mitochondria
100384623	'LOC100384623'	mRNA	3.41711	1.64e-18					GO:0005634///nucleus	GO:0003700///DNA-binding transcription factor activity+++GO:0043565///sequence-specific DNA binding		uncharacterized LOC100384623	PF03106///WRKY DNA -binding domain		ENOG502S01U///No_INFO	IPR003657///WRKY domain+++IPR036576///WRKY domain superfamily	extr///extracellular	[C4IYZ0_MAIZE|Unreviewed]SubName: Full=Uncharacterized protein {ECO:0000313|EMBL:ACR34140.1};
100125647	'LOC100125647'	mRNA	3.41696	9.48e-65					GO:0016021///integral component of membrane	GO:0022857///transmembrane transporter activity		major facilitator superfamily protein	PF00083///Sugar (and other) transporter		KOG0253///N-methylnicotinate transmembrane transporter activity	IPR005828///Major facilitator, sugar transporter-like+++IPR005829///Sugar transporter, conserved site+++IPR020846///Major facilitator superfamily domain+++IPR036259///MFS transporter superfamily	plas///plasma	[A5YMH6_MAIZE|Unreviewed]SubName: Full=Major facilitator superfamily protein {ECO:0000313|EMBL:ABQ63093.1}; SubName: Full=Organic cation/carnitine transporter 7 {ECO:0000313|EMBL:ONM07106.1}; SubName: Full=Synaptic vesicle 2-related protein {ECO:0000313|EMBL:ACG30552.1};
100285613	'LOC100285613'	mRNA	3.4093	0.0120828					GO:0005886///plasma membrane+++GO:0016021///integral component of membrane	GO:0051539///4 iron, 4 sulfur cluster binding		uncharacterized LOC100285613	PF04535///Domain of unknown function (DUF588)		ENOG502S20T///No_INFO	IPR006459///Casparian strip membrane protein+++IPR006702///Casparian strip membrane protein domain	plas///plasma	[CSPLD_MAIZE|Reviewed]RecName: Full=CASP-like protein 2C1; Short=ZmCASPL2C1;
100216733	'LOC100216733'	mRNA	3.40019	0.00142036					GO:0005886///plasma membrane	GO:0000166///nucleotide binding+++GO:0004672///protein kinase activity+++GO:0004674///protein serine/threonine kinase activity+++GO:0004675///transmembrane receptor protein serine/threonine kinase activity+++GO:0005524///ATP binding+++GO:0016301///kinase activity	GO:0006468///protein phosphorylation+++GO:0007178///transmembrane receptor protein serine/threonine kinase signaling pathway+++GO:0016310///phosphorylation	uncharacterized LOC100216733	PF00069///Protein kinase domain		KOG1187///protein serine/threonine kinase activity	IPR000719///Protein kinase domain+++IPR008271///Serine/threonine-protein kinase, active site+++IPR011009///Protein kinase-like domain superfamily+++IPR017441///Protein kinase, ATP binding site	mito///mitochondria	[B4FJH0_MAIZE|Unreviewed]RecName: Full=Protein kinase domain-containing protein {ECO:0000259|PROSITE:PS50011};
100285633	'LOC100285633'	mRNA	3.3985	0.0236249						GO:0004620///phospholipase activity+++GO:0016787///hydrolase activity+++GO:0047372///acylglycerol lipase activity	GO:0006629///lipid metabolic process+++GO:0016042///lipid catabolic process	patatin T5	PF01734///Patatin-like phospholipase			IPR002641///Patatin-like phospholipase domain+++IPR016035///Acyl transferase/acyl hydrolase/lysophospholipase	cyto///cytosol	[B6U7H6_MAIZE|Unreviewed]RecName: Full=Patatin {ECO:0000256|RuleBase:RU361262}; EC=3.1.1.- {ECO:0000256|RuleBase:RU361262};
100277225	'LOC100277225'	mRNA	3.39501	0.000445								uncharacterized LOC100277225			ENOG502S3AQ///No_INFO		mito///mitochondria	[A0A3L6E506_MAIZE|Unreviewed]SubName: Full=Uncharacterized protein {ECO:0000313|EMBL:PWZ15568.1};+++[B6TR43_MAIZE|Unreviewed]SubName: Full=Uncharacterized protein {ECO:0000313|EMBL:ACG39576.1};
100275681	'LOC100275681'	mRNA	3.39223	0.00696221								uncharacterized LOC100275681	PF04788///Protein of unknown function (DUF620)		ENOG502QRCM///No_INFO	IPR006873///Protein of unknown function DUF620	nucl///nucleus	[B6SXI9_MAIZE|Unreviewed]SubName: Full=Uncharacterized protein {ECO:0000313|EMBL:ACG29572.1};
100281800	'LOC100281800'	mRNA	3.39148	6.24e-48					GO:0016020///membrane+++GO:0016021///integral component of membrane	GO:0016787///hydrolase activity	GO:0006629///lipid metabolic process	triacylglycerol lipase	PF01764///Lipase (class 3)		ENOG502QU4P///No_INFO	IPR002921///Fungal lipase-like domain+++IPR029058///Alpha/Beta hydrolase fold+++IPR043367///Phospholipase A1 PLIP1/2/3, chloroplastic	plas///plasma	[B6SZ60_MAIZE|Unreviewed]SubName: Full=Triacylglycerol lipase {ECO:0000313|EMBL:ACG30143.1};
100279146	'LOC100279146'	mRNA	3.37465	6.13e-11								uncharacterized LOC100279146			ENOG502SDMG///No_INFO		mito///mitochondria
100274054	'LOC100274054'	mRNA	3.37045	0.00599779					GO:0046658///anchored component of plasma membrane			Fasciclin-like arabinogalactan protein 2	PF02469///Fasciclin domain		ENOG502QR33///No_INFO	IPR000782///FAS1 domain+++IPR033254///Fasciclin-like arabinogalactan protein+++IPR036378///FAS1 domain superfamily	extr///extracellular	[B6SZA0_MAIZE|Unreviewed]SubName: Full=Fasciclin-like arabinogalactan protein 2 {ECO:0000313|EMBL:ONM54044.1}; SubName: Full=Fasciclin-like arabinogalactan protein 8 {ECO:0000313|EMBL:ACG30183.1};
103643778	'LOC103643778'	mRNA	3.36966	5.43e-14						GO:0004439///phosphatidylinositol-4,5-bisphosphate 5-phosphatase activity+++GO:0016787///hydrolase activity+++GO:0034485///phosphatidylinositol-3,4,5-trisphosphate 5-phosphatase activity	GO:0046856///phosphatidylinositol dephosphorylation	type IV inositol polyphosphate 5-phosphatase 7	PF03372///Endonuclease/Exonuclease/phosphatase family		KOG0565///phosphatidylinositol dephosphorylation	IPR000300///Inositol polyphosphate-related phosphatase+++IPR005135///Endonuclease/exonuclease/phosphatase+++IPR036691///Endonuclease/exonuclease/phosphatase superfamily	cyto_nucl///cytosol	[A0A1D6KZ24_MAIZE|Unreviewed]SubName: Full=Type IV inositol polyphosphate 5-phosphatase 7 {ECO:0000313|EMBL:ONM07627.1};
100281591	'LOC100281591'	mRNA	3.36587	1.53e-07						GO:0016831///carboxy-lyase activity+++GO:0030170///pyridoxal phosphate binding	GO:0006520///cellular amino acid metabolic process	tyrosine/DOPA decarboxylase 1	PF00282///Pyridoxal-dependent decarboxylase conserved domain		KOG0628///decarboxylase	IPR002129///Pyridoxal phosphate-dependent decarboxylase+++IPR010977///Aromatic-L-amino-acid decarboxylase+++IPR015421///Pyridoxal phosphate-dependent transferase, major domain+++IPR015422///Pyridoxal phosphate-dependent transferase domain 1+++IPR015424///Pyridoxal phosphate-dependent transferase+++IPR021115///Pyridoxal-phosphate binding site	extr///extracellular	[B6SWT3_MAIZE|Unreviewed]SubName: Full=Tyrosine/DOPA decarboxylase 1 {ECO:0000313|EMBL:ACG29316.1};
103652527	'LOC103652527'	mRNA	3.35291	1.52e-08	04016///MAPK signaling pathway - plant				GO:0005737///cytoplasm	GO:0000166///nucleotide binding+++GO:0004672///protein kinase activity+++GO:0004674///protein serine/threonine kinase activity+++GO:0005524///ATP binding+++GO:0016301///kinase activity	GO:0006468///protein phosphorylation+++GO:0007346///regulation of mitotic cell cycle+++GO:0016310///phosphorylation+++GO:0023014///signal transduction by protein phosphorylation+++GO:0031098///stress-activated protein kinase signaling cascade+++GO:0032147///activation of protein kinase activity	mitogen-activated protein kinase kinase kinase 18	PF00069///Protein kinase domain		KOG0198///MAP kinase kinase kinase activity	IPR000719///Protein kinase domain+++IPR008271///Serine/threonine-protein kinase, active site+++IPR011009///Protein kinase-like domain superfamily+++IPR017441///Protein kinase, ATP binding site	mito///mitochondria
100281994	'LOC100281994'	mRNA	3.35201	0.00225785						GO:0004553///hydrolase activity, hydrolyzing O-glycosyl compounds	GO:0005975///carbohydrate metabolic process	uncharacterized LOC100281994				IPR000490///Glycoside hydrolase family 17+++IPR012946///X8 domain+++IPR017853///Glycoside hydrolase superfamily	plas///plasma	[B6T289_MAIZE|Unreviewed]SubName: Full=Glucan endo-1,3-beta-glucosidase 7 {ECO:0000313|EMBL:ACG31222.1};
100281947	'LOC100281947'	mRNA	3.3483	1.49e-13					GO:0005634///nucleus	GO:0003700///DNA-binding transcription factor activity+++GO:0043565///sequence-specific DNA binding		uncharacterized LOC100281947	PF03106///WRKY DNA -binding domain		ENOG502S01U///No_INFO	IPR003657///WRKY domain+++IPR036576///WRKY domain superfamily	mito///mitochondria	[A0A1D6FWS3_MAIZE|Unreviewed]SubName: Full=Putative WRKY DNA-binding domain superfamily protein {ECO:0000313|EMBL:AQK95819.1};+++[A0A3L6DQL1_MAIZE|Unreviewed]SubName: Full=Putative WRKY transcription factor 50 {ECO:0000313|EMBL:PWZ09871.1};+++[B6T167_MAIZE|Unreviewed]SubName: Full=WRKY7-superfamily of TFs having WRKY and zinc finger domains {ECO:0000313|EMBL:ACG30850.1};
103648266	'LOC103648266'	mRNA	3.34797	8.58e-05								uncharacterized LOC103648266					nucl///nucleus
100281152	'LOC100281152'	mRNA	3.33987	8.86e-55					GO:0016021///integral component of membrane			uncharacterized LOC100281152			ENOG502RY5E///No_INFO	IPR000742///EGF-like domain	extr///extracellular	[A0A317YEG8_MAIZE|Unreviewed]RecName: Full=EGF-like domain-containing protein {ECO:0000259|PROSITE:PS50026};+++[B6SSE6_MAIZE|Unreviewed]SubName: Full=Neurogenic locus notch protein-like {ECO:0000313|EMBL:ACG27779.1};+++[B6SSP0_MAIZE|Unreviewed]SubName: Full=Neurogenic locus notch protein-like {ECO:0000313|EMBL:ACG27873.1};
100275537	'LOC100275537'	mRNA	3.32566	0.000239								uncharacterized LOC100275537			ENOG502S0NY///No_INFO		E.R.///endoplasmic	[B6SUZ1_MAIZE|Unreviewed]SubName: Full=Uncharacterized protein {ECO:0000313|EMBL:ACG28674.1};
103626765	'LOC103626765'	mRNA	3.31949	0.00266296						GO:0003700///DNA-binding transcription factor activity		basic leucine zipper 8	PF00170///bZIP transcription factor		ENOG502R60J///No_INFO	IPR004827///Basic-leucine zipper domain	nucl///nucleus	[A0A1D6H348_MAIZE|Unreviewed]SubName: Full=Basic leucine-zipper 58 {ECO:0000313|EMBL:AQK69261.1};+++[A0A3L6ESZ2_MAIZE|Unreviewed]RecName: Full=BZIP domain-containing protein {ECO:0000259|PROSITE:PS50217};
100274457	'LOC100274457'	mRNA	3.3125	0.00297418					GO:0005794///Golgi apparatus	GO:0016413///O-acetyltransferase activity		putative DUF231 domain containing family protein	PF13839///GDSL/SGNH-like Acyl-Esterase family found in Pmr5 and Cas1p+++PF14416///PMR5 N terminal Domain		ENOG502QR9P///No_INFO	IPR025846///PMR5 N-terminal domain+++IPR026057///PC-Esterase+++IPR029962///Trichome birefringence-like family+++IPR029981///Trichome birefringence-like 45/PMR5	extr///extracellular	[B4G155_MAIZE|Unreviewed]RecName: Full=PMR5N domain-containing protein {ECO:0000259|Pfam:PF14416};
100274562	'LOC100274562'	mRNA	3.31183	3.11e-17					GO:0016021///integral component of membrane			goliath 1	PF13639///Ring finger domain		KOG0800///ubiquitin-protein transferase activity	IPR001841///Zinc finger, RING-type+++IPR013083///Zinc finger, RING/FYVE/PHD-type	cyto///cytosol	[B4G1Y8_MAIZE|Unreviewed]SubName: Full=Uncharacterized protein {ECO:0000313|EMBL:ACF88381.1};+++[B6SUG0_MAIZE|Unreviewed]SubName: Full=NEP1-interacting protein-like 2 {ECO:0000313|EMBL:AQK56580.1}; SubName: Full=RING-H2 finger protein ATL1Q {ECO:0000313|EMBL:ACG28493.1};
100281833	'LOC100281833'	mRNA	3.31131	1.07e-18					GO:0016020///membrane+++GO:0016021///integral component of membrane	GO:0016787///hydrolase activity		uncharacterized LOC100281833	PF12697///Alpha/beta hydrolase family		ENOG502QS8H///No_INFO	IPR000073///Alpha/beta hydrolase fold-1+++IPR029058///Alpha/Beta hydrolase fold	mito///mitochondria	[B6SZE9_MAIZE|Unreviewed]SubName: Full=Catalytic/ hydrolase {ECO:0000313|EMBL:ACG30232.1};
542216	'LOC542216'	mRNA	3.29998	6.7e-05								lea protein group 3			KOG4744///response to water deprivation		cyto///cytosol	[LEA3_MAIZE|Reviewed]RecName: Full=Late embryogenesis abundant protein, group 3; Short=LEA;
100274211	'LOC100274211'	mRNA	3.28635	5.92e-07								uncharacterized LOC100274211			ENOG502QVZ7///No_INFO		nucl///nucleus	[B4FZL0_MAIZE|Unreviewed]SubName: Full=Uncharacterized protein {ECO:0000313|EMBL:ACF87553.1};
101202695	'LOC101202695'	mRNA	3.27529	3.57e-64					GO:0005634///nucleus	GO:0000978///RNA polymerase II proximal promoter sequence-specific DNA binding+++GO:0003700///DNA-binding transcription factor activity+++GO:0043565///sequence-specific DNA binding	GO:0034605///cellular response to heat+++GO:0043618///regulation of transcription from RNA polymerase II promoter in response to stress+++GO:0061408///positive regulation of transcription from RNA polymerase II promoter in response to heat stress	heat shock factor protein 3	PF00447///HSF-type DNA-binding		KOG0627///sequence-specific DNA binding	IPR000232///Heat shock factor (HSF)-type, DNA-binding+++IPR027725///Heat shock transcription factor family+++IPR036388///Winged helix-like DNA-binding domain superfamily+++IPR036390///Winged helix DNA-binding domain superfamily	nucl///nucleus	[A0A3L6DHS7_MAIZE|Unreviewed]SubName: Full=Heat stress transcription factor C-2b {ECO:0000313|EMBL:PWZ08166.1};+++[B6T426_MAIZE|Unreviewed]SubName: Full=Heat shock factor protein 3 {ECO:0000313|EMBL:ACG31859.1};+++[C0PLU1_MAIZE|Unreviewed]RecName: Full=HSF_DOMAIN domain-containing protein {ECO:0000259|PROSITE:PS00434};+++[K7V9Y4_MAIZE|Unreviewed]SubName: Full=HSF28 HSF type transcription factor {…
100283507	'LOC100283507'	mRNA	3.27516	9.1e-31					GO:0016021///integral component of membrane	GO:0004252///serine-type endopeptidase activity		membrane protein	PF01694///Rhomboid family		KOG2289///serine-type endopeptidase activity	IPR002610///Peptidase S54, rhomboid+++IPR022764///Peptidase S54, rhomboid domain+++IPR035952///Rhomboid-like superfamily	plas///plasma	[B4FQY5_MAIZE|Unreviewed]RecName: Full=RHOMBOID-like protein {ECO:0000256|RuleBase:RU362115}; EC=3.4.21.- {ECO:0000256|RuleBase:RU362115}; AltName: Full=Rhomboid-like protein {ECO:0000256|RuleBase:RU362115};+++[C0PCE4_MAIZE|Unreviewed]RecName: Full=RHOMBOID-like protein {ECO:0000256|RuleBase:RU362115}; EC=3.4.21.- {ECO:0000256|RuleBase:RU362115}; AltName: Full=Rhomboid-like protein {ECO:0000256|R…
103651482	'LOC103651482'	mRNA	3.27429	2.11e-15					GO:0005886///plasma membrane+++GO:0016021///integral component of membrane	GO:0015171///amino acid transmembrane transporter activity	GO:0003333///amino acid transmembrane transport	probable GABA transporter 2	PF01490///Transmembrane amino acid transporter protein		KOG1303///amino acid transport	IPR013057///Amino acid transporter, transmembrane domain	plas///plasma	[A0A1D6NJF2_MAIZE|Unreviewed]SubName: Full=Putative GABA transporter 2 {ECO:0000313|EMBL:ONM40392.1};
103645181	'LOC103645181'	mRNA	3.27126	0.00467638					GO:0005634///nucleus	GO:0003677///DNA binding+++GO:0003700///DNA-binding transcription factor activity	GO:0006355///regulation of transcription, DNA-templated	ethylene-responsive transcription factor ERF113	PF00847///AP2 domain		ENOG502RZR5///No_INFO	IPR001471///AP2/ERF domain+++IPR016177///DNA-binding domain superfamily+++IPR036955///AP2/ERF domain superfamily	nucl///nucleus
100275140	'LOC100275140'	mRNA	3.27004	3.32e-31					GO:0016021///integral component of membrane			uncharacterized LOC100275140			ENOG502RYAW///No_INFO		plas///plasma	[B4FV54_MAIZE|Unreviewed]SubName: Full=Uncharacterized protein {ECO:0000313|EMBL:ACF85997.1, ECO:0000313|EnsemblPlants:Zm00001d050347_P001};
103643539	'LOC103643539'	mRNA	3.24976	0.0293304						GO:0003677///DNA binding	GO:0050832///defense response to fungus	uncharacterized LOC103643539	PF03735///ENT domain			IPR005491///ENT domain+++IPR006455///Homeodomain, ZF-HD class+++IPR009057///Homeobox-like domain superfamily+++IPR033485///Protein EMSY-LIKE, plant+++IPR036142///ENT domain-like superfamily	nucl///nucleus
103636729	'LOC103636729'	mRNA	3.24846	0.00849954								velvet complex subunit B	PF14303///No apical meristem-associated C-terminal domain			IPR029466///No apical meristem-associated, C-terminal domain	nucl///nucleus
103631833	'LOC103631833'	mRNA	3.24311	0.00889243						GO:0046983///protein dimerization activity		transcription factor bHLH96	PF00010///Helix-loop-helix DNA-binding domain		ENOG502QQRC///No_INFO	IPR011598///Myc-type, basic helix-loop-helix (bHLH) domain+++IPR036638///Helix-loop-helix DNA-binding domain superfamily	nucl///nucleus	[A0A1D6JR54_MAIZE|Unreviewed]SubName: Full=Transcription factor bHLH99 {ECO:0000313|EMBL:ONL94435.1};+++[A0A317Y8W7_MAIZE|Unreviewed]SubName: Full=Transcription factor bHLH96 {ECO:0000313|EMBL:PWZ54132.1};
100384479	'LOC100384479'	mRNA	3.23712	4.33e-10					GO:0005634///nucleus	GO:0003677///DNA binding+++GO:0003700///DNA-binding transcription factor activity	GO:0006355///regulation of transcription, DNA-templated	uncharacterized LOC100384479	PF00847///AP2 domain		ENOG502SNA4///No_INFO	IPR001471///AP2/ERF domain+++IPR016177///DNA-binding domain superfamily+++IPR036955///AP2/ERF domain superfamily	extr///extracellular	[A0A3L6E7Z0_MAIZE|Unreviewed]SubName: Full=Dehydration-responsive element-binding protein 1C {ECO:0000313|EMBL:PWZ17062.1};+++[C3UZ69_MAIZE|Unreviewed]SubName: Full=DRE-binding protein 4 {ECO:0000313|EMBL:ACO72995.1}; SubName: Full=DRE-binding protein4 {ECO:0000313|EMBL:AQK80119.1};
100286092	'LOC100286092'	mRNA	3.23239	4.77e-10						GO:0005504///fatty acid binding	GO:0009627///systemic acquired resistance	uncharacterized LOC100286092	PF14368///Probable lipid transfer		ENOG502S1QA///No_INFO	IPR016140///Bifunctional inhibitor/plant lipid transfer protein/seed storage helical domain+++IPR036312///Bifunctional inhibitor/plant lipid transfer protein/seed storage helical domain superfamily+++IPR039265///Putative lipid-transfer protein DIR1-like	extr///extracellular	[A0A3L6FQ85_MAIZE|Unreviewed]RecName: Full=AAI domain-containing protein {ECO:0000259|SMART:SM00499};+++[B6UEB0_MAIZE|Unreviewed]SubName: Full=Bifunctional inhibitor/lipid-transfer protein/seed storage 2S albumin superfamily protein {ECO:0000313|EMBL:ONM19435.1}; SubName: Full=Lipid binding protein {ECO:0000313|EMBL:ACG47693.1};
100283697	'LOC100283697'	mRNA	3.23071	5.13e-26					GO:0016020///membrane+++GO:0016021///integral component of membrane	GO:0016787///hydrolase activity		uncharacterized LOC100283697	PF13419///Haloacid dehalogenase-like hydrolase	COG1011///FMN phosphatase YigB, HAD superfamily	KOG3109///nucleotidase activity	IPR006439///HAD hydrolase, subfamily IA+++IPR010237///Pyrimidine 5-nucleotidase+++IPR036412///HAD-like superfamily+++IPR041492///Haloacid dehalogenase-like hydrolase	cyto///cytosol	[B6TKR3_MAIZE|Unreviewed]SubName: Full=Catalytic/ hydrolase {ECO:0000313|EMBL:ACG37696.1};
103636208	'LOC103636208'	mRNA	3.22541	3.23e-05	04016///MAPK signaling pathway - plant					GO:0004674///protein serine/threonine kinase activity+++GO:0005524///ATP binding		mitogen-activated protein kinase kinase kinase 17	PF00069///Protein kinase domain		KOG0198///MAP kinase kinase kinase activity	IPR000719///Protein kinase domain+++IPR008271///Serine/threonine-protein kinase, active site+++IPR011009///Protein kinase-like domain superfamily+++IPR017441///Protein kinase, ATP binding site	mito///mitochondria	[A0A3L6DUF4_MAIZE|Unreviewed]SubName: Full=Mitogen-activated protein kinase kinase kinase A {ECO:0000313|EMBL:PWZ11968.1};+++[K7V8F7_MAIZE|Unreviewed]SubName: Full=Putative MAPKKK family protein kinase {ECO:0000313|EMBL:AQK97687.1};
606405	'LOC606405'	mRNA	3.22338	4.78e-76	00052///Galactose metabolism			R01192///UDP-alpha-D-galactose:myo-inositol 3-alpha-D-galactosyltransferase; UDP-galactose:myo-inositol UDP-alpha-D-galactose + myo-Inositol <=> UDP + alpha-D-Galactosyl-(1->3)-1D-myo-inositol+++R06214///No_INFO UDP-D-galactose + myo-Inositol <=> UDP + Galactinol		GO:0016740///transferase activity+++GO:0016757///transferase activity, transferring glycosyl groups		galactinol synthase 2	PF01501///Glycosyl transferase family 8		KOG1950///glycogenin glucosyltransferase activity	IPR002495///Glycosyl transferase, family 8+++IPR029044///Nucleotide-diphospho-sugar transferases	cyto///cytosol	[Q7XYY1_MAIZE|Unreviewed]RecName: Full=Hexosyltransferase {ECO:0000256|RuleBase:RU362027}; EC=2.4.1.- {ECO:0000256|RuleBase:RU362027};
100284163	'LOC100284163'	mRNA	3.21615	1.55e-08								lipid transfer protein	PF14368///Probable lipid transfer		ENOG502S13V///No_INFO	IPR016140///Bifunctional inhibitor/plant lipid transfer protein/seed storage helical domain+++IPR036312///Bifunctional inhibitor/plant lipid transfer protein/seed storage helical domain superfamily+++IPR043325///Alpha-Amylase Inhibitors (AAI), Lipid Transfer (LT) and Seed Storage (SS) Protein	mito///mitochondria	[B6TQP7_MAIZE|Unreviewed]SubName: Full=Lipid transfer protein {ECO:0000313|EMBL:ACG39430.1};
100281012	'LOC100281012'	mRNA	3.2135	5.89e-66					GO:0016021///integral component of membrane		GO:0009409///response to cold+++GO:0009414///response to water deprivation+++GO:0009651///response to salt stress+++GO:0009737///response to abscisic acid	uncharacterized LOC100281012	PF01679///Proteolipid membrane potential modulator		KOG1773///response to cold	IPR000612///Proteolipid membrane potential modulator	plas///plasma	[B4FFP9_MAIZE|Unreviewed]SubName: Full=Hydrophobic protein LTI6A {ECO:0000313|EMBL:ACG25252.1}; SubName: Full=Proteolipid membrane potential regulator5 {ECO:0000313|EMBL:ONM59976.1};
103626342	'LOC103626342'	mRNA	3.20938	0.0150624								uncharacterized LOC103626342	PF00078///Reverse transcriptase (RNA-dependent DNA polymerase)+++PF04937///Protein of unknown function (DUF 659)			IPR000477///Reverse transcriptase domain+++IPR007021///Domain of unknown function DUF659+++IPR043128///Reverse transcriptase/Diguanylate cyclase domain+++IPR043502///DNA/RNA polymerase superfamily	nucl///nucleus
100274357	'LOC100274357'	mRNA	3.2082	2.8e-08					GO:0016021///integral component of membrane			Protein ABA DEFICIENT 4 chloroplastic	PF14108///Domain of unknown function (DUF4281)		ENOG502QVVZ///No_INFO	IPR025461///ABA DEFICIENT 4-like	plas///plasma	[B4G0F9_MAIZE|Unreviewed]SubName: Full=Uncharacterized protein {ECO:0000313|EMBL:ACF87852.1};+++[C0P8K8_MAIZE|Unreviewed]SubName: Full=Protein ABA DEFICIENT 4 chloroplastic {ECO:0000313|EMBL:ONM30299.1};
100283643	'LOC100283643'	mRNA	3.20694	3.68e-08	00195///Photosynthesis				GO:0009507///chloroplast	GO:0009055///electron transfer activity+++GO:0046872///metal ion binding+++GO:0051537///2 iron, 2 sulfur cluster binding		ferredoxin-3	PF00111///2Fe-2S iron-sulfur cluster binding domain	COG0633///Ferredoxin	ENOG502S3RJ///No_INFO	IPR001041///2Fe-2S ferredoxin-type iron-sulfur binding domain+++IPR006058///2Fe-2S ferredoxin, iron-sulphur binding site+++IPR010241///Ferredoxin [2Fe-2S], plant+++IPR012675///Beta-grasp domain superfamily+++IPR036010///2Fe-2S ferredoxin-like superfamily	mito///mitochondria	[A0A3L6G9F7_MAIZE|Unreviewed]RecName: Full=Ferredoxin {ECO:0000256|RuleBase:RU364001};+++[B4FYW4_MAIZE|Unreviewed]RecName: Full=Ferredoxin {ECO:0000256|RuleBase:RU364001};
103629160	'LOC103629160'	mRNA	3.19945	0.00743323	00940///Phenylpropanoid biosynthesis			R00602///methanol:hydrogen-peroxide oxidoreductase Methanol + Hydrogen peroxide <=> Formaldehyde + 2 H2O+++R02596///Donor:hydrogen-peroxide oxidoreductase Coniferyl alcohol <=> Guaiacyl lignin+++R03919///Donor:hydrogen-peroxide oxidoreductase Sinapyl alcohol <=> Syringyl lignin+++R04007///Donor:hydrogen-peroxide oxidoreductase 4-Coumaryl alcohol <=> p-Hydroxyphenyl lignin+++R07443///donor:hydroge…	GO:0005576///extracellular region+++GO:0009505///plant-type cell wall+++GO:0009506///plasmodesma	GO:0004601///peroxidase activity+++GO:0020037///heme binding+++GO:0046872///metal ion binding	GO:0006979///response to oxidative stress+++GO:0042744///hydrogen peroxide catabolic process	peroxidase 43	PF00141///Peroxidase		ENOG502QQ2G///No_INFO	IPR000823///Plant peroxidase+++IPR002016///Haem peroxidase+++IPR010255///Haem peroxidase superfamily+++IPR019793///Peroxidases heam-ligand binding site+++IPR033905///Secretory peroxidase	extr///extracellular	[A0A1D6LFH4_MAIZE|Unreviewed]RecName: Full=Peroxidase {ECO:0000256|RuleBase:RU362060, ECO:0000256|SAAS:SAAS01215714}; EC=1.11.1.7 {ECO:0000256|RuleBase:RU362060, ECO:0000256|SAAS:SAAS01215714};+++[A0A3L6E7X3_MAIZE|Unreviewed]RecName: Full=Peroxidase {ECO:0000256|RuleBase:RU362060, ECO:0000256|SAAS:SAAS01215714}; EC=1.11.1.7 {ECO:0000256|RuleBase:RU362060, ECO:0000256|SAAS:SAAS01215714};
103627501	'LOC103627501'	mRNA	3.19153	0.00333473					GO:0005634///nucleus	GO:0003677///DNA binding+++GO:0003700///DNA-binding transcription factor activity		ethylene-responsive transcription factor ERF038	PF00847///AP2 domain		ENOG502QW5S///No_INFO	IPR001471///AP2/ERF domain+++IPR016177///DNA-binding domain superfamily+++IPR036955///AP2/ERF domain superfamily	nucl///nucleus	[A0A060D1W7_MAIZE|Unreviewed]SubName: Full=AP2-EREBP transcription factor {ECO:0000313|EMBL:AIB05310.1}; SubName: Full=Ethylene-responsive transcription factor ERF035 {ECO:0000313|EMBL:AQK73238.1}; Flags: Fragment;
100277849	'LOC100277849'	mRNA	3.18462	0.00103953								uncharacterized LOC100277849			ENOG502R3MX///No_INFO		mito///mitochondria	[B6U0N9_MAIZE|Unreviewed]SubName: Full=Uncharacterized protein {ECO:0000313|EMBL:ACG42922.1, ECO:0000313|EnsemblPlants:Zm00001d043610_P001};
103634306	'LOC103634306'	mRNA	3.18432	1.97e-35					GO:0016021///integral component of membrane	GO:0008375///acetylglucosaminyltransferase activity		fringe-related protein	PF04646///Protein of unknown function, DUF604		KOG2246///glycoprotein-N-acetylgalactosamine 3-beta-galactosyltransferase activity	IPR006740///Protein of unknown function DUF604	plas///plasma	[A0A1D6JXR3_MAIZE|Unreviewed]SubName: Full=Fringe-related protein {ECO:0000313|EMBL:ONL96466.1};
103627543	'LOC103627543'	mRNA	3.17378	3.75e-05					GO:0016020///membrane+++GO:0016021///integral component of membrane	GO:0015297///antiporter activity+++GO:0022857///transmembrane transporter activity+++GO:0042910///xenobiotic transmembrane transporter activity		protein DETOXIFICATION 49	PF01554///MatE	COG0534///Na+-driven multidrug efflux pump	KOG1347///antiporter activity	IPR002528///Multi antimicrobial extrusion protein	plas///plasma	[A0A1D6HFV7_MAIZE|Unreviewed]RecName: Full=Protein DETOXIFICATION {ECO:0000256|RuleBase:RU004914}; AltName: Full=Multidrug and toxic compound extrusion protein {ECO:0000256|RuleBase:RU004914};+++[A0A3L6ELI5_MAIZE|Unreviewed]RecName: Full=Protein DETOXIFICATION {ECO:0000256|RuleBase:RU004914}; AltName: Full=Multidrug and toxic compound extrusion protein {ECO:0000256|RuleBase:RU004914};
100283926	'LOC100283926'	mRNA	3.16709	1.3e-08					GO:0005634///nucleus	GO:0003677///DNA binding	GO:0006355///regulation of transcription, DNA-templated	uncharacterized LOC100283926	PF02365///No apical meristem (NAM) protein		ENOG502QWSH///No_INFO	IPR003441///NAC domain+++IPR036093///NAC domain superfamily	cyto_nucl///cytosol	[B6TN66_MAIZE|Unreviewed]SubName: Full=NAC domain-containing protein 21/22 {ECO:0000313|EMBL:ACG38549.1};
100501831	'LOC100501831'	mRNA	3.16595	0.0143075								uncharacterized LOC100501831			ENOG502R5NX///No_INFO		cyto///cytosol	[B6T2H4_MAIZE|Unreviewed]SubName: Full=Uncharacterized protein {ECO:0000313|EMBL:ACG31307.1};+++[C4J687_MAIZE|Unreviewed]SubName: Full=Uncharacterized protein {ECO:0000313|EMBL:ACR36687.1, ECO:0000313|EnsemblPlants:Zm00001d013377_P001};
542452	'LOC542452'	mRNA	3.15703	6.07e-06					GO:0016020///membrane+++GO:0016021///integral component of membrane	GO:0005216///ion channel activity+++GO:0005244///voltage-gated ion channel activity+++GO:0005249///voltage-gated potassium channel activity+++GO:0005267///potassium channel activity	GO:0006811///ion transport+++GO:0006813///potassium ion transport+++GO:0034220///ion transmembrane transport+++GO:0034765///regulation of ion transmembrane transport+++GO:0055085///transmembrane transport+++GO:0071805///potassium ion transmembrane transport	potassium channel 5	PF00027///Cyclic nucleotide-binding domain+++PF00520///Ion transport protein+++PF11834///KHA, dimerisation domain of potassium ion channel+++PF12796///Ankyrin repeats (3 copies)		KOG0498///voltage-gated potassium channel activity	IPR000595///Cyclic nucleotide-binding domain+++IPR002110///Ankyrin repeat+++IPR003938///Potassium channel, voltage-dependent, EAG/ELK/ERG+++IPR005821///Ion transport domain+++IPR014710///RmlC-like jelly roll fold+++IPR018490///Cyclic nucleotide-binding-like+++IPR020683///Ankyrin repeat-containing domain+++IPR021789///KHA domain+++IPR036770///Ankyrin repeat-containing domain superfamily	cyto///cytosol	[O04242_MAIZE|Unreviewed]SubName: Full=Potassium channel {ECO:0000313|EMBL:CAA68912.1};
103638044	'LOC103638044'	mRNA	3.14267	2.05e-17		H01470///Giant cell tumor of bone			GO:0000786///nucleosome+++GO:0005634///nucleus	GO:0003677///DNA binding+++GO:0046982///protein heterodimerization activity		histone H3.2	PF00125///Core histone H2A/H2B/H3/H4		KOG1745///protein heterodimerization activity	IPR000164///Histone H3/CENP-A+++IPR007125///Histone H2A/H2B/H3+++IPR009072///Histone-fold	nucl///nucleus	[H32_MAIZE|Reviewed]RecName: Full=Histone H3.2;
100283744	'LOC100283744'	mRNA	3.14176	5.34e-10						GO:0046872///metal ion binding		dehydrin 13			ENOG502S99J///No_INFO	IPR039285///Dehydrin HIRD11-like	cyto_nucl///cytosol	[B6TLA7_MAIZE|Unreviewed]SubName: Full=Dehydrin 13 {ECO:0000313|EMBL:ACG37890.1};
100277623	'LOC100277623'	mRNA	3.14045	3.73e-99								uncharacterized LOC100277623	PF07939///Protein of unknown function (DUF1685)		KOG4197///endonuclease activity	IPR012881///Protein of unknown function DUF1685	nucl///nucleus	[B6TXA4_MAIZE|Unreviewed]SubName: Full=Uncharacterized protein {ECO:0000313|EMBL:ACG41737.1};+++[C0PGK1_MAIZE|Unreviewed]SubName: Full=Uncharacterized protein {ECO:0000313|EMBL:ACN34317.1};
100217237	'LOC100217237'	mRNA	3.13988	0.0120668					GO:0005634///nucleus	GO:0003677///DNA binding+++GO:0003700///DNA-binding transcription factor activity	GO:0006355///regulation of transcription, DNA-templated	uncharacterized LOC100217237	PF00847///AP2 domain		ENOG502QQW2///No_INFO	IPR001471///AP2/ERF domain+++IPR016177///DNA-binding domain superfamily+++IPR036955///AP2/ERF domain superfamily	nucl///nucleus	[B4FM46_MAIZE|Unreviewed]SubName: Full=AP2-EREBP transcription factor {ECO:0000313|EMBL:AIB04401.1};
103638390	'LOC103638390'	mRNA	3.13388	1.97e-07					GO:0005576///extracellular region	GO:0004650///polygalacturonase activity+++GO:0016787///hydrolase activity+++GO:0016798///hydrolase activity, acting on glycosyl bonds	GO:0005975///carbohydrate metabolic process+++GO:0008152///metabolic process+++GO:0071555///cell wall organization	polygalacturonase At1g48100	PF00295///Glycosyl hydrolases family 28		ENOG502QWCM///No_INFO	IPR000743///Glycoside hydrolase, family 28+++IPR006626///Parallel beta-helix repeat+++IPR011050///Pectin lyase fold/virulence factor+++IPR012334///Pectin lyase fold	extr///extracellular
107403152	'LOC107403152'	mRNA	3.12544	1.01e-31								uncharacterized LOC107403152	PF04520///Senescence regulator		ENOG502S431///No_INFO	IPR007608///Senescence regulator S40	cyto///cytosol	[A0A1D6NDF7_MAIZE|Unreviewed]SubName: Full=Uncharacterized protein {ECO:0000313|EMBL:ONM38523.1, ECO:0000313|EnsemblPlants:Zm00001d043586_P001};
100381528	'LOC100381528'	mRNA	3.11875	1.63e-18								oxidative stress 3			ENOG502S7SF///No_INFO		nucl///nucleus	[C0HGS8_MAIZE|Unreviewed]SubName: Full=Oxidative stress 3 {ECO:0000313|EMBL:AQK94984.1};
100283474	'LOC100283474'	mRNA	3.11713	5.08e-30					GO:0016021///integral component of membrane			uncharacterized LOC100283474	PF07983///X8 domain		ENOG502RYRZ///No_INFO	IPR012946///X8 domain	extr///extracellular	[B6TIP4_MAIZE|Unreviewed]SubName: Full=Glucan endo-1,3-beta-glucosidase 4 {ECO:0000313|EMBL:ACG36977.1}; SubName: Full=PLASMODESMATA CALLOSE-BINDING PROTEIN 2 {ECO:0000313|EMBL:ONL98935.1};+++[C4J9I7_MAIZE|Unreviewed]SubName: Full=PLASMODESMATA CALLOSE-BINDING PROTEIN 2 {ECO:0000313|EMBL:ONL98934.1};
100279865	'LOC100279865'	mRNA	3.10836	0.000758						GO:0016491///oxidoreductase activity		Internal alternative NAD(P)H-ubiquinone oxidoreductase A1 mitochondrial	PF07992///Pyridine nucleotide-disulphide oxidoreductase		KOG2495///Oxidoreductase	IPR023753///FAD/NAD(P)-binding domain+++IPR036188///FAD/NAD(P)-binding domain superfamily	mito///mitochondria	[B8A0D6_MAIZE|Unreviewed]RecName: Full=Pyr_redox_2 domain-containing protein {ECO:0000259|Pfam:PF07992};+++[C0P7W2_MAIZE|Unreviewed]SubName: Full=Internal alternative NAD(P)H-ubiquinone oxidoreductase A1 mitochondrial {ECO:0000313|EMBL:ONM58517.1};
100284530	'LOC100284530'	mRNA	3.10789	0.000114						GO:0003676///nucleic acid binding		ZFP16-2	PF13912///C2H2-type zinc finger		KOG1721///DNA binding	IPR013087///Zinc finger C2H2-type+++IPR036236///Zinc finger C2H2 superfamily	nucl///nucleus	[A0A1D6L9U5_MAIZE|Unreviewed]SubName: Full=ZFP16-2 {ECO:0000313|EMBL:ONM10910.1};
100273093	'LOC100273093'	mRNA	3.10576	3.34e-41	00500///Starch and sucrose metabolism			R02778///Trehalose-6-phosphate phosphohydrolase alpha,alpha'-Trehalose 6-phosphate + H2O <=> alpha,alpha-Trehalose + Orthophosphate		GO:0004805///trehalose-phosphatase activity	GO:0005992///trehalose biosynthetic process	putative trehalose-phosphate phosphatase J	PF02358///Trehalose-phosphatase	COG1877///Trehalose-6-phosphatase		IPR003337///Trehalose-phosphatase+++IPR006379///HAD-superfamily hydrolase, subfamily IIB+++IPR023214///HAD superfamily+++IPR036412///HAD-like superfamily	nucl///nucleus	[B4FST3_MAIZE|Unreviewed]RecName: Full=Trehalose 6-phosphate phosphatase {ECO:0000256|RuleBase:RU361117}; EC=3.1.3.12 {ECO:0000256|RuleBase:RU361117};
541731	'LOC541731'	mRNA	3.10379	1.58e-07					GO:0005634///nucleus	GO:0003677///DNA binding+++GO:0043565///sequence-specific DNA binding	GO:0006355///regulation of transcription, DNA-templated	transcription factor JAMYB			KOG0048///RNA polymerase II transcription regulator recruiting activity	IPR001005///SANT/Myb domain+++IPR009057///Homeobox-like domain superfamily+++IPR017930///Myb domain	nucl///nucleus
100193288	'LOC100193288'	mRNA	3.09692	7.01e-05					GO:0043231///intracellular membrane-bounded organelle	GO:0008194///UDP-glycosyltransferase activity+++GO:0016758///transferase activity, transferring hexosyl groups		UDP-glycosyltransferase 83A1	PF00201///UDP-glucoronosyl and UDP-glucosyl transferase		KOG1192///transferase activity, transferring hexosyl groups	IPR002213///UDP-glucuronosyl/UDP-glucosyltransferase	nucl///nucleus	[B4FEH3_MAIZE|Unreviewed]SubName: Full=UDP-glycosyltransferase 83A1 {ECO:0000313|EMBL:AQK50741.1};
103636017	'LOC103636017'	mRNA	3.09141	9.08e-59					GO:0016021///integral component of membrane		GO:0006656///phosphatidylcholine biosynthetic process	integral membrane protein	PF10998///Protein of unknown function (DUF2838)		KOG2895///lysophospholipid acyltransferase activity	IPR021261///Glycerophosphocholine acyltransferase 1	plas///plasma	[K7V6Q5_MAIZE|Unreviewed]SubName: Full=Integral membrane protein {ECO:0000313|EMBL:AQK96126.1};
542182	'LOC542182'	mRNA	3.08933	0.000144								RING/U-box superfamily protein	PF13639///Ring finger domain		KOG0800///ubiquitin-protein transferase activity	IPR001841///Zinc finger, RING-type+++IPR013083///Zinc finger, RING/FYVE/PHD-type	nucl///nucleus	[B4F8Q1_MAIZE|Unreviewed]SubName: Full=RING/U-box superfamily protein {ECO:0000313|EMBL:AQK94099.1};
103643555	'LOC103643555'	mRNA	3.0884	0.0491499	00270///Cysteine and methionine metabolism		M00034///Methionine salvage pathway	R07363///1,2-dihydroxy-5-(methylthio)pent-1-en-3-one:oxygen oxidoreductase (formate- and CO-forming) 1,2-Dihydroxy-5-(methylthio)pent-1-en-3-one + Oxygen <=> 3-(Methylthio)propanoate + Formate + CO+++R07364///1,2-dihydroxy-5-(methylthio)pent-1-en-3-one:oxygen oxidoreductase (formate-forming) 1,2-Dihydroxy-5-(methylthio)pent-1-en-3-one + Oxygen <=> 4-Methylthio-2-oxobutanoic acid + Formate	GO:0005634///nucleus+++GO:0005737///cytoplasm	GO:0005506///iron ion binding+++GO:0010309///acireductone dioxygenase [iron(II)-requiring] activity	GO:0006555///methionine metabolic process+++GO:0019509///L-methionine salvage from methylthioadenosine	1,2-dihydroxy-3-keto-5-methylthiopentene dioxygenase 4	PF03079///ARD/ARD' family	COG1791///Acireductone dioxygenase (methionine salvage), cupin superfamily	KOG2107///acireductone dioxygenase [iron(II)-requiring] activity	IPR004313///Acireductone dioxygenase ARD family+++IPR011051///RmlC-like cupin domain superfamily+++IPR014710///RmlC-like jelly roll fold+++IPR027496///1,2-dihydroxy-3-keto-5-methylthiopentene dioxygenase, eukaryotes	cyto///cytosol	[A0A317YC22_MAIZE|Unreviewed]RecName: Full=1,2-dihydroxy-3-keto-5-methylthiopentene dioxygenase {ECO:0000256|HAMAP-Rule:MF_03154}; EC=1.13.11.54 {ECO:0000256|HAMAP-Rule:MF_03154}; AltName: Full=Acireductone dioxygenase (Fe(2+)-requiring) {ECO:0000256|HAMAP-Rule:MF_03154}; Short=ARD {ECO:0000256|HAMAP-Rule:MF_03154}; Short=Fe-ARD {ECO:0000256|HAMAP-Rule:MF_03154};+++[B6U3W8_MAIZE|Unreviewed]RecNam…
100283430	'LOC100283430'	mRNA	3.07544	6.77e-21								seed specific protein Bn15D1B			ENOG502S3KE///No_INFO	IPR039291///Late embryogenesis abundant protein At5g17165-like	mito///mitochondria	[A0A3L6GA60_MAIZE|Unreviewed]SubName: Full=Uncharacterized protein {ECO:0000313|EMBL:PWZ45320.1};+++[B6TIB8_MAIZE|Unreviewed]SubName: Full=Hydrogen peroxide-induced 1 {ECO:0000313|EMBL:AQK45868.1}; SubName: Full=Seed specific protein Bn15D1B {ECO:0000313|EMBL:ACG36851.1};
100284091	'LOC100284091'	mRNA	3.07363	2.85e-27						GO:0016787///hydrolase activity		uncharacterized LOC100284091	PF13419///Haloacid dehalogenase-like hydrolase		KOG3109///nucleotidase activity	IPR006439///HAD hydrolase, subfamily IA+++IPR010237///Pyrimidine 5-nucleotidase+++IPR023214///HAD superfamily+++IPR036412///HAD-like superfamily+++IPR041492///Haloacid dehalogenase-like hydrolase	cyto///cytosol	[B4FA53_MAIZE|Unreviewed]SubName: Full=Haloacid dehalogenase-like hydrolase (HAD) superfamily protein {ECO:0000313|EMBL:ONM59959.1};
103636445	'LOC103636445'	mRNA	3.06916	2.32e-41	04016///MAPK signaling pathway - plant+++04075///Plant hormone signal transduction				GO:0005634///nucleus+++GO:0005737///cytoplasm	GO:0004672///protein kinase activity+++GO:0004674///protein serine/threonine kinase activity+++GO:0005524///ATP binding+++GO:0016301///kinase activity	GO:0006468///protein phosphorylation+++GO:0035556///intracellular signal transduction	serine/threonine-protein kinase SAPK4	PF00069///Protein kinase domain			IPR000719///Protein kinase domain+++IPR008271///Serine/threonine-protein kinase, active site+++IPR011009///Protein kinase-like domain superfamily+++IPR017441///Protein kinase, ATP binding site	cyto///cytosol	[K7VAQ8_MAIZE|Unreviewed]SubName: Full=Putative snRK/SAPK family protein kinase {ECO:0000313|EMBL:AQK99232.1};
100273800	'LOC100273800'	mRNA	3.06563	1.92e-43						GO:0061630///ubiquitin protein ligase activity		uncharacterized LOC100273800	PF13639///Ring finger domain		KOG0800///ubiquitin-protein transferase activity	IPR001841///Zinc finger, RING-type+++IPR013083///Zinc finger, RING/FYVE/PHD-type	nucl///nucleus	[B4FXJ4_MAIZE|Unreviewed]SubName: Full=RING/U-box superfamily protein {ECO:0000313|EMBL:AQK68582.1};
100273206	'LOC100273206'	mRNA	3.06319	2.59e-46					GO:0016021///integral component of membrane+++GO:0046658///anchored component of plasma membrane	GO:0009055///electron transfer activity		uncharacterized LOC100273206	PF02298///Plastocyanin-like domain		ENOG502RZQI///No_INFO	IPR003245///Phytocyanin domain+++IPR008972///Cupredoxin+++IPR039391///Phytocyanin+++IPR041846///Early nodulin-like protein domain	extr///extracellular	[A0A3L6EYI6_MAIZE|Unreviewed]SubName: Full=Early nodulin-like protein 2 {ECO:0000313|EMBL:PWZ24437.1};+++[B4FTK0_MAIZE|Unreviewed]SubName: Full=Early nodulin-like protein 9 {ECO:0000313|EMBL:AQK66329.1};
100277506	'LOC100277506'	mRNA	3.04992	3.03e-67								Endosomal targeting BRO1-like domain-containing protein	PF03097///BRO1-like domain		ENOG502QTX7///No_INFO	IPR004328///BRO1 domain+++IPR038499///BRO1 domain superfamily+++IPR038898///BRO1 domain-containing protein BROX	extr///extracellular	[B4FT03_MAIZE|Unreviewed]SubName: Full=Endosomal targeting BRO1-like domain-containing protein {ECO:0000313|EMBL:AQK44978.1};+++[B6TVI4_MAIZE|Unreviewed]RecName: Full=BRO1 domain-containing protein {ECO:0000259|PROSITE:PS51180};
103629423	'LOC103629423'	mRNA	3.04743	0.00118123								uncharacterized LOC103629423					cyto///cytosol
103646028	'LOC103646028'	mRNA	3.04139	4.42e-07					GO:0000786///nucleosome+++GO:0005634///nucleus+++GO:0005730///nucleolus+++GO:0005774///vacuolar membrane+++GO:0005829///cytosol+++GO:0005886///plasma membrane+++GO:0009506///plasmodesma+++GO:0009507///chloroplast+++GO:0009579///thylakoid	GO:0003677///DNA binding+++GO:0003779///actin binding+++GO:0046982///protein heterodimerization activity	GO:0006334///nucleosome assembly+++GO:0009414///response to water deprivation	histone H4	PF15511///Centromere kinetochore component CENP-T histone fold		KOG3467///protein heterodimerization activity	IPR001951///Histone H4+++IPR005455///Profilin+++IPR009072///Histone-fold+++IPR019809///Histone H4, conserved site+++IPR027310///Profilin conserved site+++IPR035425///CENP-T/Histone H4, histone fold+++IPR036140///Profilin superfamily	nucl///nucleus	[H4_MAIZE|Reviewed]RecName: Full=Histone H4;
100276685	'LOC100276685'	mRNA	3.02723	3.9e-06								uncharacterized LOC100276685	PF04570///zinc-finger of the FCS-type, C2-C2		ENOG502QWBW///No_INFO	IPR007650///Zf-FLZ domain	nucl///nucleus	[B6TGG8_MAIZE|Unreviewed]RecName: Full=FLZ-type domain-containing protein {ECO:0000259|PROSITE:PS51795};+++[B8A1C4_MAIZE|Unreviewed]RecName: Full=FLZ-type domain-containing protein {ECO:0000259|PROSITE:PS51795};+++[K7VQK7_MAIZE|Unreviewed]SubName: Full=Protein MARD1 {ECO:0000313|EMBL:AQK90673.1};
541890	'LOC541890'	mRNA	3.02534	1.35e-21					GO:0005886///plasma membrane+++GO:0016020///membrane+++GO:0016021///integral component of membrane	GO:0015250///water channel activity+++GO:0015267///channel activity	GO:0006833///water transport+++GO:0055085///transmembrane transport	plasma membrane intrinsic protein 2	PF00230///Major intrinsic protein		KOG0223///water channel activity	IPR000425///Major intrinsic protein+++IPR022357///Major intrinsic protein, conserved site+++IPR023271///Aquaporin-like+++IPR034294///Aquaporin transporter	plas///plasma	[PIP24_MAIZE|Reviewed]RecName: Full=Aquaporin PIP2-4; AltName: Full=Plasma membrane intrinsic protein 2-4; AltName: Full=ZmPIP2-4; AltName: Full=ZmPIP2;4;
103639137	'LOC103639137'	mRNA	3.02461	0.0175097						GO:0016161///beta-amylase activity+++GO:0016787///hydrolase activity+++GO:0016798///hydrolase activity, acting on glycosyl bonds+++GO:0102229///amylopectin maltohydrolase activity	GO:0000272///polysaccharide catabolic process+++GO:0005975///carbohydrate metabolic process+++GO:0008152///metabolic process	inactive beta-amylase 9	PF01373///Glycosyl hydrolase family 14			IPR001554///Glycoside hydrolase, family 14+++IPR017853///Glycoside hydrolase superfamily	nucl///nucleus
100193657	'LOC100193657'	mRNA	3.02047	6.02e-20					GO:0016020///membrane+++GO:0016021///integral component of membrane	GO:0015297///antiporter activity+++GO:0022857///transmembrane transporter activity+++GO:0042910///xenobiotic transmembrane transporter activity		uncharacterized LOC100193657	PF01554///MatE	COG0534///Na+-driven multidrug efflux pump		IPR002528///Multi antimicrobial extrusion protein	plas///plasma	[B8A2Z4_MAIZE|Unreviewed]RecName: Full=Protein DETOXIFICATION {ECO:0000256|RuleBase:RU004914}; AltName: Full=Multidrug and toxic compound extrusion protein {ECO:0000256|RuleBase:RU004914};
100277636	'LOC100277636'	mRNA	3.01807	5.41e-15	04111///Cell cycle - yeast+++04113///Meiosis - yeast				GO:0000776///kinetochore+++GO:0005654///nucleoplasm+++GO:0005737///cytoplasm		GO:0007094///mitotic spindle assembly checkpoint	Mitotic spindle checkpoint protein MAD2	PF02301///HORMA domain		KOG3285///spindle assembly checkpoint	IPR003511///HORMA domain+++IPR027097///Mitotic spindle checkpoint protein Mad2+++IPR036570///HORMA domain superfamily	mito///mitochondria	[A0A1D6E7W7_MAIZE|Unreviewed]SubName: Full=Mitotic spindle checkpoint protein MAD2 {ECO:0000313|EMBL:ONM16514.1};+++[B6TXJ9_MAIZE|Unreviewed]RecName: Full=HORMA domain-containing protein {ECO:0000259|PROSITE:PS50815};
100286851	'LOC100286851'	mRNA	3.01684	3.12e-28	00905///Brassinosteroid biosynthesis			R09761///No_INFO Castasterone <=> 26-Hydroxycastasterone+++R09762///No_INFO Brassinolide <=> 26-Hydroxybrassinolide	GO:0016021///integral component of membrane	GO:0004497///monooxygenase activity+++GO:0005506///iron ion binding+++GO:0016705///oxidoreductase activity, acting on paired donors, with incorporation or reduction of molecular oxygen+++GO:0020037///heme binding	GO:0010268///brassinosteroid homeostasis+++GO:0016131///brassinosteroid metabolic process	uncharacterized LOC100286851	PF00067///Cytochrome P450		KOG0157///iron ion binding	IPR001128///Cytochrome P450+++IPR002401///Cytochrome P450, E-class, group I+++IPR017972///Cytochrome P450, conserved site+++IPR036396///Cytochrome P450 superfamily	E.R.///endoplasmic	[A0A3L6DHJ6_MAIZE|Unreviewed]SubName: Full=Cytochrome P450 734A4 {ECO:0000313|EMBL:PWZ08014.1};+++[C0HIS0_MAIZE|Unreviewed]SubName: Full=Cytochrome P450 734A1 {ECO:0000313|EMBL:AQL04240.1};
103627767	'LOC103627767'	mRNA	3.0165	5.65e-74					GO:0016021///integral component of membrane	GO:0061630///ubiquitin protein ligase activity	GO:0006511///ubiquitin-dependent protein catabolic process	E3 ubiquitin-protein ligase ATL31	PF13639///Ring finger domain		KOG0800///ubiquitin-protein transferase activity	IPR001841///Zinc finger, RING-type+++IPR013083///Zinc finger, RING/FYVE/PHD-type	extr///extracellular	[A0A1D6HKX5_MAIZE|Unreviewed]SubName: Full=E3 ubiquitin-protein ligase ATL6 {ECO:0000313|EMBL:AQK75076.1};+++[A0A3L6EHN9_MAIZE|Unreviewed]SubName: Full=E3 ubiquitin-protein ligase ATL31 {ECO:0000313|EMBL:PWZ20559.1};
100285326	'LOC100285326'	mRNA	3.01228	5.7e-12						GO:0046872///metal ion binding	GO:0030001///metal ion transport	uncharacterized LOC100285326	PF00403///Heavy-metal-associated domain		KOG1603///cellular transition metal ion homeostasis	IPR006121///Heavy metal-associated domain, HMA+++IPR036163///Heavy metal-associated domain superfamily	cyto///cytosol	[C0P2N0_MAIZE|Unreviewed]SubName: Full=Heavy metal-associated isoprenylated plant protein 27 {ECO:0000313|EMBL:ONM18505.1};
100276145	'LOC100276145'	mRNA	3.00969	4.68e-09								uncharacterized LOC100276145			ENOG502R631///No_INFO		nucl///nucleus	[B6T5Q2_MAIZE|Unreviewed]SubName: Full=Uncharacterized protein {ECO:0000313|EMBL:ACG32435.1, ECO:0000313|EnsemblPlants:Zm00001d006029_P001};
100285645	'LOC100285645'	mRNA	3.00756	0.000473							GO:0006869///lipid transport	nonspecific lipid-transfer protein AKCS9	PF14368///Probable lipid transfer		ENOG502S3N0///No_INFO	IPR016140///Bifunctional inhibitor/plant lipid transfer protein/seed storage helical domain+++IPR033872///Non-specific lipid-transfer protein type 2+++IPR036312///Bifunctional inhibitor/plant lipid transfer protein/seed storage helical domain superfamily	extr///extracellular	[B6U7P4_MAIZE|Unreviewed]SubName: Full=Lipid transfer protein1 {ECO:0000313|EMBL:AQK88219.1}; SubName: Full=Nonspecific lipid-transfer protein AKCS9 {ECO:0000313|EMBL:ACG45377.1};
100277398	'LOC100277398'	mRNA	3.0068	2.5e-14					GO:0016021///integral component of membrane	GO:0016740///transferase activity+++GO:0016747///transferase activity, transferring acyl groups other than amino-acyl groups		uncharacterized LOC100277398	PF03982///Diacylglycerol acyltransferase +++PF12146///Serine aminopeptidase, S33		ENOG502QQUD///No_INFO	IPR007130///Diacylglycerol acyltransferase+++IPR022742///Serine aminopeptidase, S33+++IPR029058///Alpha/Beta hydrolase fold	mito///mitochondria	[B6TTX9_MAIZE|Unreviewed]SubName: Full=Uncharacterized protein {ECO:0000313|EMBL:ACG40562.1};
542540	'LOC542540'	mRNA	3.00247	5.87e-12	00562///Inositol phosphate metabolism+++01130///Biosynthesis of antibiotics			R07324///1D-myo-inositol-3-phosphate lyase (isomerizing) D-Glucose 6-phosphate <=> 1D-myo-Inositol 3-phosphate	GO:0005737///cytoplasm	GO:0004512///inositol-3-phosphate synthase activity	GO:0006021///inositol biosynthetic process+++GO:0008654///phospholipid biosynthetic process	low phytic acid 1	PF01658///Myo-inositol-1-phosphate synthase+++PF07994///Myo-inositol-1-phosphate synthase	COG1260///Myo-inositol-1-phosphate synthase	KOG0693///inositol-3-phosphate synthase activity	IPR002587///Myo-inositol-1-phosphate synthase+++IPR013021///Myo-inositol-1-phosphate synthase, GAPDH-like+++IPR036291///NAD(P)-binding domain superfamily	cyto///cytosol	[INO1_MAIZE|Reviewed]RecName: Full=Inositol-3-phosphate synthase; Short=MIP synthase; EC=5.5.1.4; AltName: Full=Myo-inositol 1-phosphate synthase; Short=IPS; Short=MI-1-P synthase;
100303849	'LOC100303849'	mRNA	2.99886	4.06e-23						GO:0003677///DNA binding+++GO:0046983///protein dimerization activity		uncharacterized LOC100303849			ENOG502RY2C///No_INFO	IPR036638///Helix-loop-helix DNA-binding domain superfamily	nucl///nucleus	[B6SL41_MAIZE|Unreviewed]SubName: Full=Putative HLH DNA-binding domain superfamily protein {ECO:0000313|EMBL:AQL07122.1};
103633577	'LOC103633577'	mRNA	2.98338	0.0285903					GO:0005634///nucleus	GO:0003677///DNA binding	GO:0010311///lateral root formation	WUSCHEL-related homeobox 11	PF00046///Homeodomain			IPR001356///Homeobox domain+++IPR009057///Homeobox-like domain superfamily	nucl///nucleus	[A0A1D6INR9_MAIZE|Unreviewed]SubName: Full=WUSCHEL-related homeobox 11 {ECO:0000313|EMBL:ONM60909.1};+++[Q2A0L3_MAIZE|Unreviewed]SubName: Full=WOX11/12A protein {ECO:0000313|EMBL:CAJ84166.1}; SubName: Full=WOX11/12B protein {ECO:0000313|EMBL:CAJ84167.1}; Flags: Fragment;
103654538	'LOC103654538'	mRNA	2.98185	9.82e-23								uncharacterized LOC103654538			ENOG502QSD3///No_INFO		mito///mitochondria	[A0A3L6F1F8_MAIZE|Unreviewed]SubName: Full=Uncharacterized protein {ECO:0000313|EMBL:PWZ26956.1};+++[K7V3T9_MAIZE|Unreviewed]SubName: Full=Uncharacterized protein {ECO:0000313|EMBL:AQK58480.1, ECO:0000313|EnsemblPlants:Zm00001d052977_P001};
111589982	'LOC111589982'	mRNA	2.97945	6.25e-17					GO:0016020///membrane+++GO:0016021///integral component of membrane			serine/arginine repetitive matrix protein 1-like	PF05553///Cotton fibre expressed protein		ENOG502R1S8///No_INFO	IPR008480///Protein of unknown function DUF761, plant	plas///plasma
100281195	'LOC100281195'	mRNA	2.97803	2.46e-43	03015///mRNA surveillance pathway				GO:0005829///cytosol+++GO:0018444///translation release factor complex	GO:0003747///translation release factor activity+++GO:0016149///translation release factor activity, codon specific+++GO:1990825///sequence-specific mRNA binding	GO:0002184///cytoplasmic translational termination	eukaryotic peptide chain release factor subunit 1-1	PF03463///eRF1 domain 1+++PF03464///eRF1 domain 2+++PF03465///eRF1 domain 3	COG1503///Peptide chain release factor 1 (eRF1)	KOG0688///translation release factor activity	IPR004403///Peptide chain release factor eRF1/aRF1+++IPR005140///eRF1 domain 1/Pelota-like+++IPR005141///eRF1 domain 2+++IPR005142///eRF1 domain 3+++IPR024049///Peptide Chain Release Factor eRF1/aRF1, N-terminal+++IPR029064///50S ribosomal protein L30e-like+++IPR042226///eRF1, domain 2 superfamily	cyto///cytosol	[A0A1D6M1D4_MAIZE|Unreviewed]SubName: Full=Eukaryotic peptide chain release factor subunit 1-1 {ECO:0000313|EMBL:AQK85053.1};+++[A0A3L6EIT0_MAIZE|Unreviewed]SubName: Full=Eukaryotic peptide chain release factor subunit 1-2 {ECO:0000313|EMBL:PWZ19127.1};+++[B6ST15_MAIZE|Unreviewed]SubName: Full=Eukaryotic peptide chain release factor subunit 1-1 {ECO:0000313|EMBL:ACG27998.1};
103646546	'LOC103646546'	mRNA	2.97236	8.06e-05					GO:0005634///nucleus		GO:0045893///positive regulation of transcription, DNA-templated+++GO:2000032///regulation of secondary shoot formation	protein LAX PANICLE 2			KOG2660///histone H2A-K119 monoubiquitination		mito///mitochondria
100281817	'LOC100281817'	mRNA	2.9584	0.0026344	00520///Amino sugar and nucleotide sugar metabolism			R01206///[1,4-(N-Acetyl-beta-D-glucosaminyl)]n glycanohydrolase Chitin + H2O <=> N-Acetyl-D-glucosamine + Chitin+++R02334///[1,4-(N-Acetyl-beta-D-glucosaminyl)]n glycanohydrolase Chitin + H2O <=> Chitobiose + Chitin		GO:0004568///chitinase activity	GO:0005975///carbohydrate metabolic process+++GO:0006032///chitin catabolic process+++GO:0016998///cell wall macromolecule catabolic process	endochitinase A	PF00182///Chitinase class I	COG3325///Chitinase, GH18 family	KOG4742///chitin catabolic process	IPR000726///Glycoside hydrolase, family 19, catalytic+++IPR016283///Glycoside hydrolase, family 19+++IPR023346///Lysozyme-like domain superfamily	extr///extracellular	[B6SZA3_MAIZE|Unreviewed]SubName: Full=Endochitinase A {ECO:0000313|EMBL:ACG30186.1};
100277807	'LOC100277807'	mRNA	2.94545	0.000133					GO:0016021///integral component of membrane			uncharacterized LOC100277807			ENOG502R4GZ///No_INFO		extr///extracellular
111589541	'LOC111589541'	mRNA	2.94357	0.0279004								uncharacterized LOC111589541			ENOG502RXG8///No_INFO		mito///mitochondria
103653279	'LOC103653279'	mRNA	2.9346	8.72e-06					GO:0016020///membrane+++GO:0016021///integral component of membrane	GO:0015079///potassium ion transmembrane transporter activity	GO:0006811///ion transport+++GO:0006813///potassium ion transport+++GO:0071805///potassium ion transmembrane transport	probable potassium transporter 4	PF02705///K+ potassium transporter	COG3158///K+ transporter	ENOG502QPSA///No_INFO	IPR003855///Potassium transporter	plas///plasma	[A0A3L6EWQ5_MAIZE|Unreviewed]RecName: Full=Potassium transporter {ECO:0000256|RuleBase:RU321113};+++[K7UTN9_MAIZE|Unreviewed]RecName: Full=Potassium transporter {ECO:0000256|RuleBase:RU321113};
100194181	'LOC100194181'	mRNA	2.93072	2.63e-06						GO:0016740///transferase activity		Nucleotide-diphospho-sugar transferase family protein	PF03407///Nucleotide-diphospho-sugar transferase		ENOG502R34H///No_INFO	IPR005069///Nucleotide-diphospho-sugar transferase	extr///extracellular	[B4FHQ9_MAIZE|Unreviewed]SubName: Full=Nucleotide-diphospho-sugar transferase family protein {ECO:0000313|EMBL:AQK98597.1};+++[C0HEN8_MAIZE|Unreviewed]SubName: Full=Uncharacterized protein {ECO:0000313|EMBL:ACN25491.1};
100280600	'LOC100280600'	mRNA	2.92329	9.2e-05	04075///Plant hormone signal transduction				GO:0005634///nucleus		GO:0006355///regulation of transcription, DNA-templated+++GO:0009734///auxin-activated signaling pathway	IAA24 - auxin-responsive Aux/IAA family member	PF02309///AUX/IAA family		ENOG502QU81///No_INFO	IPR000270///PB1 domain+++IPR003311///AUX/IAA protein+++IPR033389///AUX/IAA domain	cyto///cytosol	[B6SJA9_MAIZE|Unreviewed]RecName: Full=Auxin-responsive protein {ECO:0000256|RuleBase:RU004549};
100286212	'LOC100286212'	mRNA	2.9189	0.00750216	04075///Plant hormone signal transduction				GO:0005634///nucleus		GO:0009611///response to wounding+++GO:0031347///regulation of defense response+++GO:2000022///regulation of jasmonic acid mediated signaling pathway	uncharacterized LOC100286212	PF06200///tify domain+++PF09425///Divergent CCT motif		ENOG502R3M9///No_INFO	IPR010399///Tify domain+++IPR018467///CO/COL/TOC1, conserved site+++IPR040390///TIFY/JAZ family	nucl///nucleus	[A0A3L6EMD6_MAIZE|Unreviewed]RecName: Full=Tify domain-containing protein {ECO:0000259|PROSITE:PS51320};+++[B6UG02_MAIZE|Unreviewed]SubName: Full=TIFY20 {ECO:0000313|EMBL:AND66104.1}; SubName: Full=ZIM motif family protein {ECO:0000313|EMBL:ACG48285.1};
100274035	'LOC100274035'	mRNA	2.91522	2.84e-10					GO:0000139///Golgi membrane+++GO:0005794///Golgi apparatus+++GO:0016020///membrane+++GO:0016021///integral component of membrane	GO:0008378///galactosyltransferase activity+++GO:0016740///transferase activity+++GO:0016757///transferase activity, transferring glycosyl groups	GO:0006486///protein glycosylation	uncharacterized LOC100274035	PF01762///Galactosyltransferase+++PF13334///Domain of unknown function (DUF4094)		KOG2288///galactosyltransferase activity	IPR002659///Glycosyl transferase, family 31+++IPR025298///Domain of unknown function DUF4094	E.R.///endoplasmic	[B4FYQ0_MAIZE|Unreviewed]RecName: Full=Hexosyltransferase {ECO:0000256|RuleBase:RU363063}; EC=2.4.1.- {ECO:0000256|RuleBase:RU363063};
100277687	'LOC100277687'	mRNA	2.90503	0.000205								uncharacterized LOC100277687	PF14009///Domain of unknown function (DUF4228)		ENOG502RXVQ///No_INFO	IPR025322///Protein of unknown function DUF4228, plant	mito///mitochondria	[B6TYG8_MAIZE|Unreviewed]SubName: Full=Uncharacterized protein {ECO:0000313|EMBL:ACG42151.1};
100272581	'LOC100272581'	mRNA	2.90354	1.53e-32					GO:0005634///nucleus	GO:0003677///DNA binding+++GO:0003700///DNA-binding transcription factor activity		uncharacterized LOC100272581	PF00847///AP2 domain		ENOG502QTDE///No_INFO	IPR001471///AP2/ERF domain+++IPR016177///DNA-binding domain superfamily+++IPR036955///AP2/ERF domain superfamily	extr///extracellular	[B4FPF0_MAIZE|Unreviewed]SubName: Full=AP2-EREBP transcription factor {ECO:0000313|EMBL:AIB04993.1}; SubName: Full=Ethylene-responsive transcription factor ERF061 {ECO:0000313|EMBL:AQK88689.1};
103626187	'LOC103626187'	mRNA	2.90043	2.96e-05								uncharacterized LOC103626187			ENOG502R4SM///No_INFO		mito///mitochondria	[A0A1D6GPR4_MAIZE|Unreviewed]SubName: Full=Uncharacterized protein {ECO:0000313|EMBL:AQK65162.1, ECO:0000313|EnsemblPlants:Zm00001d014072_P001};+++[A0A3L6EJH0_MAIZE|Unreviewed]SubName: Full=Uncharacterized protein {ECO:0000313|EMBL:PWZ20940.1};
100192110	'LOC100192110'	mRNA	2.89907	2.11e-33		H00878///Cystic leukoencephalopathy without megalencephaly			GO:0005576///extracellular region+++GO:0005618///cell wall+++GO:0005886///plasma membrane	GO:0003723///RNA binding+++GO:0004521///endoribonuclease activity+++GO:0033897///ribonuclease T2 activity	GO:0006401///RNA catabolic process+++GO:0009611///response to wounding+++GO:0009718///anthocyanin-containing compound biosynthetic process+++GO:0016036///cellular response to phosphate starvation	uncharacterized LOC100192110	PF00445///Ribonuclease T2 family			IPR001568///Ribonuclease T2-like+++IPR018188///Ribonuclease T2, His active site 1+++IPR033130///Ribonuclease T2, His active site 2+++IPR033697///Ribonuclease T2, eukaryotic+++IPR036430///Ribonuclease T2-like superfamily	extr///extracellular	[A0A317YJ66_MAIZE|Unreviewed]SubName: Full=Ribonuclease 3 {ECO:0000313|EMBL:PWZ58747.1};+++[B4FBD6_MAIZE|Unreviewed]SubName: Full=Ribonuclease 1 {ECO:0000313|EMBL:ONM04544.1}; SubName: Full=Ribonuclease 3 {ECO:0000313|EMBL:ACG37896.1};
100272530	'LOC100272530'	mRNA	2.89693	0.0210028								uncharacterized LOC100272530	PF14288///1,3-beta-glucan synthase subunit FKS1, domain-1			IPR026899///1,3-beta-glucan synthase subunit FKS1-like, domain-1	nucl///nucleus	[B4FP58_MAIZE|Unreviewed]RecName: Full=FKS1_dom1 domain-containing protein {ECO:0000259|SMART:SM01205};
100279897	'LOC100279897'	mRNA	2.89663	0.0138721					GO:0016020///membrane+++GO:0016021///integral component of membrane	GO:0015297///antiporter activity+++GO:0022857///transmembrane transporter activity+++GO:0042910///xenobiotic transmembrane transporter activity	GO:0042908///xenobiotic transport+++GO:0055085///transmembrane transport	uncharacterized LOC100279897	PF01554///MatE			IPR002528///Multi antimicrobial extrusion protein	extr///extracellular	[B8A0I5_MAIZE|Unreviewed]SubName: Full=Uncharacterized protein {ECO:0000313|EMBL:ACL53684.1};
103639558	'LOC103639558'	mRNA	2.89285	9.61e-06					GO:0005768///endosome+++GO:0005802///trans-Golgi network+++GO:0030173///integral component of Golgi membrane	GO:0016757///transferase activity, transferring glycosyl groups	GO:0006486///protein glycosylation+++GO:0009826///unidimensional cell growth+++GO:0009863///salicylic acid mediated signaling pathway+++GO:0009969///xyloglucan biosynthetic process+++GO:0010256///endomembrane system organization+++GO:0042353///fucose biosynthetic process	xyloglucan galactosyltransferase KATAMARI1 homolog	PF03016///Exostosin family		KOG1021///macromolecule glycosylation	IPR004263///Exostosin-like+++IPR040911///Exostosin, GT47 domain	plas///plasma	[B6SS28_MAIZE|Unreviewed]SubName: Full=Xyloglucan galactosyltransferase KATAMARI 1 {ECO:0000313|EMBL:ACG27661.1};+++[K7VQ89_MAIZE|Unreviewed]SubName: Full=Xyloglucan galactosyltransferase MUR3 {ECO:0000313|EMBL:AQL09539.1};
541919	'LOC541919'	mRNA	2.88775	7.78e-17	00010///Glycolysis / Gluconeogenesis+++01130///Biosynthesis of antibiotics			R00014///pyruvate:thiamin diphosphate acetaldehydetransferase (decarboxylating) Pyruvate + Thiamin diphosphate <=> 2-(alpha-Hydroxyethyl)thiamine diphosphate + CO2+++R00755///No_INFO Acetaldehyde + Thiamin diphosphate <=> 2-(alpha-Hydroxyethyl)thiamine diphosphate	GO:0005829///cytosol	GO:0000287///magnesium ion binding+++GO:0003824///catalytic activity+++GO:0004737///pyruvate decarboxylase activity+++GO:0016831///carboxy-lyase activity+++GO:0030976///thiamine pyrophosphate binding+++GO:0046872///metal ion binding		pyruvate decarboxylase 3	PF00205///Thiamine pyrophosphate enzyme, central domain+++PF02775///Thiamine pyrophosphate enzyme, C-terminal TPP binding domain+++PF02776///Thiamine pyrophosphate enzyme, N-terminal TPP binding domain	COG3961///TPP-dependent 2-oxoacid decarboxylase, includes indolepyruvate decarboxylase	KOG1184///pyruvate decarboxylase activity	IPR011766///Thiamine pyrophosphate enzyme, C-terminal TPP-binding+++IPR012000///Thiamine pyrophosphate enzyme, central domain+++IPR012001///Thiamine pyrophosphate enzyme, N-terminal TPP-binding domain+++IPR012110///Thiamine pyrophosphate (TPP)-dependent enzyme+++IPR029035///DHS-like NAD/FAD-binding domain superfamily+++IPR029061///Thiamin diphosphate-binding fold	cyto_nucl///cytosol	[A0A317Y9W8_MAIZE|Unreviewed]SubName: Full=Pyruvate decarboxylase 2 {ECO:0000313|EMBL:PWZ55475.1};+++[Q8S4W8_MAIZE|Unreviewed]SubName: Full=Pyruvate decarboxylase {ECO:0000313|EMBL:AAL99745.1};+++[Q8S4W9_MAIZE|Unreviewed]SubName: Full=Pyruvate decarboxylase {ECO:0000313|EMBL:AAL99744.1}; SubName: Full=Pyruvate decarboxylase isozyme 2 {ECO:0000313|EMBL:ACG43025.1}; SubName: Full=Pyruvate decarboxy…
103640535	'LOC103640535'	mRNA	2.88755	1.29e-06								BTB/POZ domain-containing protein At3g50780-like			ENOG502QUCJ///No_INFO	IPR000210///BTB/POZ domain+++IPR011333///SKP1/BTB/POZ domain superfamily+++IPR038920///BTB/POZ domain-containing protein	mito///mitochondria	[A0A1D6KF78_MAIZE|Unreviewed]SubName: Full=BTB/POZ domain-containing protein {ECO:0000313|EMBL:ONM01786.1};+++[B4FW16_MAIZE|Unreviewed]SubName: Full=Uncharacterized protein {ECO:0000313|EMBL:ACF86309.1};+++[C4JBS2_MAIZE|Unreviewed]SubName: Full=Uncharacterized protein {ECO:0000313|EMBL:ACR38622.1};
100279269	'LOC100279269'	mRNA	2.88671	2.71e-09						GO:0004842///ubiquitin-protein transferase activity		putative RING zinc finger domain superfamily protein	PF13920///Zinc finger, C3HC4 type (RING finger)		KOG1100///protein ubiquitination	IPR001841///Zinc finger, RING-type+++IPR013083///Zinc finger, RING/FYVE/PHD-type+++IPR017066///E3 ubiquitin-protein ligase BOI-like	extr///extracellular	[A0A317Y8Q8_MAIZE|Unreviewed]RecName: Full=RING-type domain-containing protein {ECO:0000259|PROSITE:PS50089};+++[B6SJU9_MAIZE|Unreviewed]SubName: Full=Retrotransposon protein {ECO:0000313|EMBL:ACG25132.1};+++[B7ZX92_MAIZE|Unreviewed]RecName: Full=RING-type domain-containing protein {ECO:0000259|PROSITE:PS50089};+++[C0PPF6_MAIZE|Unreviewed]RecName: Full=RING-type domain-containing protein {ECO:000…
100279468	'LOC100279468'	mRNA	2.88562	0.0284586							GO:0045892///negative regulation of transcription, DNA-templated	uncharacterized LOC100279468	PF04844///Transcriptional repressor, ovate		ENOG502RFQ4///No_INFO	IPR006458///Ovate protein family, C-terminal+++IPR038933///Ovate protein family	plas///plasma	[A0A3L6FPY2_MAIZE|Unreviewed]SubName: Full=Transcription repressor OFP13 {ECO:0000313|EMBL:PWZ36511.1};+++[B6U9N9_MAIZE|Unreviewed]SubName: Full=Plant-specific domain TIGR01568 family protein {ECO:0000313|EMBL:ACG46072.1};+++[B7ZY98_MAIZE|Unreviewed]SubName: Full=OFP transcription factor {ECO:0000313|EMBL:AIB05764.1}; SubName: Full=Transcription repressor OFP13 {ECO:0000313|EMBL:ONM17676.1};
100501109	'LOC100501109'	mRNA	2.88455	4.38e-29					GO:0016020///membrane+++GO:0016021///integral component of membrane	GO:0005506///iron ion binding+++GO:0016705///oxidoreductase activity, acting on paired donors, with incorporation or reduction of molecular oxygen+++GO:0020037///heme binding	GO:0055114///oxidation-reduction process	uncharacterized LOC100501109				IPR001128///Cytochrome P450+++IPR002401///Cytochrome P450, E-class, group I+++IPR036396///Cytochrome P450 superfamily	mito///mitochondria	[C4J153_MAIZE|Unreviewed]SubName: Full=Uncharacterized protein {ECO:0000313|EMBL:ACR34903.1};
542188	'LOC542188'	mRNA	2.88202	3.13e-26					GO:0005634///nucleus	GO:0003700///DNA-binding transcription factor activity+++GO:0043565///sequence-specific DNA binding	GO:0006355///regulation of transcription, DNA-templated	bZIP transcription factor 1	PF00170///bZIP transcription factor+++PF07777///G-box binding protein MFMR		ENOG502QRCN///No_INFO	IPR004827///Basic-leucine zipper domain+++IPR012900///G-box binding protein, multifunctional mosaic region	nucl///nucleus	[C0P5W6_MAIZE|Unreviewed]RecName: Full=BZIP domain-containing protein {ECO:0000259|PROSITE:PS50217};
100191526	'LOC100191526'	mRNA	2.87889	5.05e-13					GO:0005829///cytosol+++GO:0016021///integral component of membrane	GO:0004032///alditol:NADP+ 1-oxidoreductase activity+++GO:0008106///alcohol dehydrogenase (NADP+) activity+++GO:0016491///oxidoreductase activity		putative oxidoreductase, aldo/keto reductase family protein	PF00248///Aldo/keto reductase family			IPR018170///Aldo/keto reductase, conserved site+++IPR020471///Aldo/keto reductase+++IPR023210///NADP-dependent oxidoreductase domain+++IPR036812///NADP-dependent oxidoreductase domain superfamily	plas///plasma	[B4F940_MAIZE|Unreviewed]RecName: Full=Aldo_ket_red domain-containing protein {ECO:0000259|Pfam:PF00248};+++[K7TPL8_MAIZE|Unreviewed]SubName: Full=NAD(P)-linked oxidoreductase superfamily protein {ECO:0000313|EMBL:AQK43912.1};
103631449	'LOC103631449'	mRNA	2.87521	1.55e-13					GO:0016020///membrane+++GO:0016021///integral component of membrane			uncharacterized LOC103631449			ENOG502S4K3///No_INFO		plas///plasma
100193686	'LOC100193686'	mRNA	2.87388	2.92e-09								uncharacterized LOC100193686	PF04784///Protein of unknown function, DUF547		ENOG502QRPM///No_INFO	IPR006869///Domain of unknown function DUF547	nucl///nucleus	[B4FFY0_MAIZE|Unreviewed]RecName: Full=DUF547 domain-containing protein {ECO:0000259|Pfam:PF04784};
100285725	'LOC100285725'	mRNA	2.87373	5.32e-44								ABA-responsive protein	PF02893///GRAM domain		ENOG502QPZX///No_INFO	IPR004182///GRAM domain+++IPR011993///PH-like domain superfamily+++IPR037848///GEM-like protein	cyto///cytosol	[K7TFB6_MAIZE|Unreviewed]SubName: Full=ABA-responsive protein {ECO:0000313|EMBL:AQK39761.1};
100280609	'LOC100280609'	mRNA	2.87206	2.78e-07					GO:0016020///membrane+++GO:0016021///integral component of membrane			pollen-specific arabinogalactan protein BAN102			ENOG502S74N///No_INFO		plas///plasma	[B6SJF0_MAIZE|Unreviewed]SubName: Full=Pollen-specific arabinogalacta protein BAN102 {ECO:0000313|EMBL:ACG24983.1};+++[B6T2Z7_MAIZE|Unreviewed]SubName: Full=Pollen-specific arabinogalacta protein BAN102 {ECO:0000313|EMBL:ACG31480.1};
732787	'LOC732787'	mRNA	2.86561	7.94e-06					GO:0005576///extracellular region+++GO:0005886///plasma membrane+++GO:0048046///apoplast	GO:0004322///ferroxidase activity+++GO:0005507///copper ion binding+++GO:0016491///oxidoreductase activity+++GO:0046872///metal ion binding+++GO:0052716///hydroquinone:oxygen oxidoreductase activity	GO:0006826///iron ion transport+++GO:0046274///lignin catabolic process+++GO:0055072///iron ion homeostasis+++GO:0055114///oxidation-reduction process	laccase-like	PF00394///Multicopper oxidase+++PF07731///Multicopper oxidase+++PF07732///Multicopper oxidase		KOG1263///Belongs to the multicopper oxidase family	IPR001117///Multicopper oxidase, type 1+++IPR002355///Multicopper oxidase, copper-binding site+++IPR008972///Cupredoxin+++IPR011706///Multicopper oxidase, type 2+++IPR011707///Multicopper oxidase, type 3+++IPR017761///Laccase+++IPR033138///Multicopper oxidases, conserved site+++IPR034285///Laccase, second cupredoxin domain+++IPR034288///Laccase, first cupredoxin domain+++IPR034289///Laccase, thir…	extr///extracellular	[C0P789_MAIZE|Unreviewed]RecName: Full=Laccase {ECO:0000256|RuleBase:RU361119}; EC=1.10.3.2 {ECO:0000256|RuleBase:RU361119}; AltName: Full=Benzenediol:oxygen oxidoreductase {ECO:0000256|RuleBase:RU361119}; AltName: Full=Diphenol oxidase {ECO:0000256|RuleBase:RU361119}; AltName: Full=Urishiol oxidase {ECO:0000256|RuleBase:RU361119};+++[Q2PAJ0_MAIZE|Unreviewed]RecName: Full=Laccase {ECO:0000256|Rul…
100275470	'LOC100275470'	mRNA	2.8653	3.99e-06					GO:0016020///membrane+++GO:0016021///integral component of membrane			uncharacterized LOC100275470	PF14364///Domain of unknown function (DUF4408)		ENOG502SNVW///No_INFO	IPR025520///Domain of unknown function DUF4408	extr///extracellular	[B6STP3_MAIZE|Unreviewed]RecName: Full=DUF4408 domain-containing protein {ECO:0000259|Pfam:PF14364};
103631259	'LOC103631259'	mRNA	2.86197	3.28e-06					GO:0016020///membrane+++GO:0016021///integral component of membrane	GO:0004672///protein kinase activity+++GO:0005524///ATP binding		probable LRR receptor-like serine/threonine-protein kinase At1g12460	PF00069///Protein kinase domain+++PF08263///Leucine rich repeat N-terminal domain+++PF13855///Leucine rich repeat		ENOG502QUME///No_INFO	IPR000719///Protein kinase domain+++IPR001611///Leucine-rich repeat+++IPR011009///Protein kinase-like domain superfamily+++IPR013210///Leucine-rich repeat-containing N-terminal, plant-type+++IPR032675///Leucine-rich repeat domain superfamily	extr///extracellular	[A0A1D6JMB8_MAIZE|Unreviewed]SubName: Full=Putative LRR receptor-like serine/threonine-protein kinase {ECO:0000313|EMBL:ONL93214.1};
103640609	'LOC103640609'	mRNA	2.85823	0.000213						GO:0003676///nucleic acid binding		zinc finger protein GIS3			ENOG502QTY7///No_INFO	IPR013087///Zinc finger C2H2-type+++IPR036236///Zinc finger C2H2 superfamily	nucl///nucleus
103634943	'LOC103634943'	mRNA	2.85662	8.78e-37					GO:0005634///nucleus	GO:0008289///lipid binding+++GO:0044212///transcription regulatory region DNA binding	GO:0009965///leaf morphogenesis+++GO:0010014///meristem initiation+++GO:0010075///regulation of meristem growth+++GO:0010087///phloem or xylem histogenesis+++GO:0048263///determination of dorsal identity+++GO:0080060///integument development	homeobox-leucine zipper protein HOX29	PF00046///Homeodomain+++PF01852///START domain+++PF08670///MEKHLA domain		ENOG502QPKR///No_INFO	IPR001356///Homeobox domain+++IPR002913///START domain+++IPR009057///Homeobox-like domain superfamily+++IPR013978///MEKHLA+++IPR023393///START-like domain superfamily	nucl///nucleus	[Q147T1_MAIZE|Unreviewed]SubName: Full=Class III HD-Zip III protein HB8 {ECO:0000313|EMBL:DAA05770.1};
100384116	'LOC100384116'	mRNA	2.85635	3.1e-36						GO:0003824///catalytic activity+++GO:0004722///protein serine/threonine phosphatase activity+++GO:0004724///magnesium-dependent protein serine/threonine phosphatase activity	GO:0006470///protein dephosphorylation	uncharacterized LOC100384116	PF00481///Protein phosphatase 2C	COG0631///Serine/threonine protein phosphatase PrpC	KOG0698///protein serine/threonine phosphatase activity	IPR001932///PPM-type phosphatase domain+++IPR015655///Protein phosphatase 2C family+++IPR036457///PPM-type phosphatase domain superfamily	cyto///cytosol	[A0A1D6QC07_MAIZE|Unreviewed]RecName: Full=PPM-type phosphatase domain-containing protein {ECO:0000259|PROSITE:PS51746};+++[C0PLN4_MAIZE|Unreviewed]SubName: Full=DBP transcription factor {ECO:0000313|EMBL:AIB04963.1};
103654258	'LOC103654258'	mRNA	2.8438	3.2e-51					GO:0016020///membrane+++GO:0016021///integral component of membrane		GO:0009734///auxin-activated signaling pathway+++GO:0055085///transmembrane transport	auxin efflux carrier component 1a	PF03547///Membrane transport protein		ENOG502QRM7///No_INFO	IPR004776///Membrane transport protein+++IPR014024///Auxin efflux carrier, plant type	plas///plasma	[B2D1S1_MAIZE|Unreviewed]RecName: Full=Auxin efflux carrier component {ECO:0000256|RuleBase:RU362108};
100281336	'LOC100281336'	mRNA	2.84376	4.67e-27	00902///Monoterpenoid biosynthesis			R08499///(6E)-8-hydroxygeraniol:NADP+ oxidoreductase (6E)-8-Hydroxygeraniol + 2 NADP+ <=> (6E)-8-Oxogeranial + 2 NADPH + 2 H+		GO:0008270///zinc ion binding+++GO:0016491///oxidoreductase activity+++GO:0016616///oxidoreductase activity, acting on the CH-OH group of donors, NAD or NADP as acceptor+++GO:0045551///cinnamyl-alcohol dehydrogenase activity+++GO:0046872///metal ion binding	GO:0009809///lignin biosynthetic process+++GO:0055114///oxidation-reduction process	uncharacterized LOC100281336	PF00107///Zinc-binding dehydrogenase+++PF08240///Alcohol dehydrogenase GroES-like domain		KOG0023///sinapyl alcohol dehydrogenase activity	IPR002328///Alcohol dehydrogenase, zinc-type, conserved site+++IPR011032///GroES-like superfamily+++IPR013149///Alcohol dehydrogenase, C-terminal+++IPR013154///Alcohol dehydrogenase, N-terminal+++IPR020843///Polyketide synthase, enoylreductase domain+++IPR036291///NAD(P)-binding domain superfamily	cyto///cytosol	[B6SUG7_MAIZE|Unreviewed]SubName: Full=Mannitol dehydrogenase {ECO:0000313|EMBL:ACG28500.1};
100281644	'LOC100281644'	mRNA	2.83115	4.46e-58						GO:0046872///metal ion binding	GO:0030001///metal ion transport	uncharacterized LOC100281644	PF00403///Heavy-metal-associated domain		KOG1603///cellular transition metal ion homeostasis	IPR006121///Heavy metal-associated domain, HMA+++IPR036163///Heavy metal-associated domain superfamily	extr///extracellular	[B6SXF1_MAIZE|Unreviewed]SubName: Full=Farnesylated protein 2 {ECO:0000313|EMBL:ACG29534.1};
103651655	'LOC103651655'	mRNA	2.82963	0.00228921								uncharacterized LOC103651655	PF01344///Kelch motif+++PF10539///Development and cell death domain		KOG1072///protein ubiquitination	IPR006652///Kelch repeat type 1+++IPR013989///Development/cell death domain+++IPR015915///Kelch-type beta propeller	mito///mitochondria
606463	'LOC606463'	mRNA	2.82829	1.33e-32	00052///Galactose metabolism			R02411///1-alpha-D-Galactosyl-myo-inositol:sucrose 6-alpha-D-galactosyltransferase alpha-D-Galactosyl-(1->3)-1D-myo-inositol + Sucrose <=> myo-Inositol + Raffinose+++R06071///No_INFO Galactinol + Sucrose <=> myo-Inositol + Raffinose		GO:0003824///catalytic activity+++GO:0047274///galactinol-sucrose galactosyltransferase activity+++GO:0052692///raffinose alpha-galactosidase activity		alkaline alpha galactosidase 1	PF05691///Raffinose synthase or seed imbibition protein Sip1		ENOG502QPVE///No_INFO	IPR008811///Glycosyl hydrolases 36+++IPR013785///Aldolase-type TIM barrel+++IPR017853///Glycoside hydrolase superfamily	mito///mitochondria	[B6SSR5_MAIZE|Unreviewed]SubName: Full=Stachyose synthase {ECO:0000313|EMBL:ACG27898.1};
100283357	'LOC100283357'	mRNA	2.82298	0.00157523					GO:0005634///nucleus	GO:0003677///DNA binding+++GO:0003700///DNA-binding transcription factor activity		AP2 domain containing protein	PF00847///AP2 domain		ENOG502S258///No_INFO	IPR001471///AP2/ERF domain+++IPR016177///DNA-binding domain superfamily+++IPR036955///AP2/ERF domain superfamily	nucl///nucleus	[A0A060D609_MAIZE|Unreviewed]SubName: Full=AP2 domain containing protein {ECO:0000313|EMBL:ONM03673.1}; SubName: Full=AP2-EREBP transcription factor {ECO:0000313|EMBL:AIB05018.1}; Flags: Fragment;+++[B6THI8_MAIZE|Unreviewed]SubName: Full=AP2 domain containing protein {ECO:0000313|EMBL:ACG36571.1};
100274019	'LOC100274019'	mRNA	2.81179	1.87e-05								Protein MARD1	PF04570///zinc-finger of the FCS-type, C2-C2			IPR007650///Zf-FLZ domain	extr///extracellular	[A0A1D6NDL0_MAIZE|Unreviewed]SubName: Full=Protein MARD1 {ECO:0000313|EMBL:ONM38577.1};+++[B4FYM5_MAIZE|Unreviewed]SubName: Full=Uncharacterized protein {ECO:0000313|EMBL:ACF87218.1};+++[B6TS27_MAIZE|Unreviewed]RecName: Full=FLZ-type domain-containing protein {ECO:0000259|PROSITE:PS51795};
103634596	'LOC103634596'	mRNA	2.80852	2.36e-35					GO:0009507///chloroplast		GO:0061077///chaperone-mediated protein folding	chaperone protein dnaJ 20, chloroplastic	PF00226///DnaJ domain		KOG0712///heat shock protein binding	IPR001623///DnaJ domain+++IPR018253///DnaJ domain, conserved site+++IPR036869///Chaperone J-domain superfamily	mito///mitochondria	[A0A1D6K169_MAIZE|Unreviewed]SubName: Full=Chaperone protein dnaJ 20 chloroplastic {ECO:0000313|EMBL:ONL97516.1};
103634152	'LOC103634152'	mRNA	2.80772	3.13e-35						GO:0004672///protein kinase activity+++GO:0005524///ATP binding		serine/threonine-protein kinase	PF07714///Protein tyrosine kinase		KOG1187///protein serine/threonine kinase activity	IPR000719///Protein kinase domain+++IPR001245///Serine-threonine/tyrosine-protein kinase, catalytic domain+++IPR008271///Serine/threonine-protein kinase, active site+++IPR011009///Protein kinase-like domain superfamily	nucl///nucleus
100191598	'LOC100191598'	mRNA	2.80641	4.54e-08	04141///Protein processing in endoplasmic reticulum					GO:0043621///protein self-association+++GO:0051082///unfolded protein binding	GO:0000302///response to reactive oxygen species+++GO:0006457///protein folding+++GO:0009408///response to heat+++GO:0009651///response to salt stress+++GO:0042542///response to hydrogen peroxide+++GO:0051259///protein complex oligomerization	class II heat shock protein	PF00011///Hsp20/alpha crystallin family	COG0071///Molecular chaperone IbpA, HSP20 family	KOG0710///response to heat	IPR002068///Alpha crystallin/Hsp20 domain+++IPR008978///HSP20-like chaperone+++IPR031107///Small heat shock protein HSP20	cyto///cytosol	[B4F9E8_MAIZE|Unreviewed]SubName: Full=17.4 kDa class III heat shock protein {ECO:0000313|EMBL:AQK75501.1};
103630470	'LOC103630470'	mRNA	2.80627	0.0215871					GO:0005634///nucleus	GO:0003700///DNA-binding transcription factor activity+++GO:0043565///sequence-specific DNA binding+++GO:0044212///transcription regulatory region DNA binding	GO:0045893///positive regulation of transcription, DNA-templated	dehydration-responsive element-binding protein 2D	PF00847///AP2 domain		ENOG502S427///No_INFO	IPR001471///AP2/ERF domain+++IPR016177///DNA-binding domain superfamily+++IPR036955///AP2/ERF domain superfamily	mito///mitochondria
103648259	'LOC103648259'	mRNA	2.80594	3.89e-40								high mobility group nucleosome-binding domain-containing protein 5-like					nucl///nucleus	[A0A1D6F9P3_MAIZE|Unreviewed]SubName: Full=Cylicin-1 {ECO:0000313|EMBL:ONM27856.1};+++[B6TE22_MAIZE|Unreviewed]SubName: Full=Cylicin-1 {ECO:0000313|EMBL:ACG35355.1};+++[Q4W1F4_MAIZE|Unreviewed]SubName: Full=KED-like protein {ECO:0000313|EMBL:CAI64403.1}; Flags: Fragment;
103629614	'LOC103629614'	mRNA	2.79487	0.0389836								Ternary complex factor MIP1-like	PF04784///Protein of unknown function, DUF547+++PF14389///Leucine-zipper of ternary complex factor MIP1		ENOG502R35N///No_INFO	IPR006869///Domain of unknown function DUF547+++IPR025757///Ternary complex factor MIP1, leucine-zipper	nucl///nucleus	[A0A1D6LP69_MAIZE|Unreviewed]SubName: Full=Ternary complex factor MIP1-like {ECO:0000313|EMBL:AQK81301.1};
103652706	'LOC103652706'	mRNA	2.79254	0.0148474								uncharacterized LOC103652706					extr///extracellular
109617030	'LOC109617030'	mRNA	2.78733	2.98e-31					GO:0005634///nucleus	GO:0003700///DNA-binding transcription factor activity+++GO:0043565///sequence-specific DNA binding		uncharacterized LOC109617030	PF03106///WRKY DNA -binding domain		ENOG502R4Z1///No_INFO	IPR003657///WRKY domain+++IPR036576///WRKY domain superfamily	extr///extracellular	[A0A1D6PBM7_MAIZE|Unreviewed]RecName: Full=WRKY domain-containing protein {ECO:0000259|PROSITE:PS50811};
100135422	'LOC100135422'	mRNA	2.78646	5.36e-34					GO:0016021///integral component of membrane		GO:0009409///response to cold+++GO:0009651///response to salt stress+++GO:0009737///response to abscisic acid	uncharacterized LOC100135422	PF01679///Proteolipid membrane potential modulator		KOG1773///response to cold	IPR000612///Proteolipid membrane potential modulator	plas///plasma	[B0FYH7_MAIZE|Unreviewed]SubName: Full=Early drought induced protein {ECO:0000313|EMBL:ABY71210.1}; SubName: Full=Hydrophobic protein LTI6B {ECO:0000313|EMBL:ACG26762.1};+++[C0HIJ6_MAIZE|Unreviewed]SubName: Full=Hydrophobic protein RCI2B {ECO:0000313|EMBL:AQK42010.1};
542569	'LOC542569'	mRNA	2.78591	3e-40					GO:0005634///nucleus	GO:0003677///DNA binding+++GO:0003700///DNA-binding transcription factor activity+++GO:0043565///sequence-specific DNA binding	GO:0006355///regulation of transcription, DNA-templated	uncharacterized LOC542569	PF00847///AP2 domain		ENOG502R6D0///No_INFO	IPR001471///AP2/ERF domain+++IPR016177///DNA-binding domain superfamily+++IPR036955///AP2/ERF domain superfamily	nucl///nucleus	[A0A060D7H3_MAIZE|Unreviewed]SubName: Full=AP2-EREBP transcription factor {ECO:0000313|EMBL:AIB05309.1}; Flags: Fragment;+++[B6TDZ0_MAIZE|Unreviewed]SubName: Full=DRE binding factor 1 {ECO:0000313|EMBL:ACG35323.1};+++[C0P698_MAIZE|Unreviewed]RecName: Full=AP2/ERF domain-containing protein {ECO:0000259|PROSITE:PS51032};+++[Q8LKW9_MAIZE|Unreviewed]SubName: Full=DRE binding factor 1 {ECO:0000313|EMB…
100275826	'LOC100275826'	mRNA	2.78325	0.000538								uncharacterized LOC100275826					cyto///cytosol
100381666	'LOC100381666'	mRNA	2.78206	6.02e-71	04016///MAPK signaling pathway - plant+++04075///Plant hormone signal transduction				GO:0005634///nucleus+++GO:0005829///cytosol	GO:0004722///protein serine/threonine phosphatase activity+++GO:0004724///magnesium-dependent protein serine/threonine phosphatase activity+++GO:0046872///metal ion binding	GO:0009788///negative regulation of abscisic acid-activated signaling pathway+++GO:0010030///positive regulation of seed germination	uncharacterized LOC100381666	PF00481///Protein phosphatase 2C		KOG0698///protein serine/threonine phosphatase activity	IPR000222///PPM-type phosphatase, divalent cation binding+++IPR001932///PPM-type phosphatase domain+++IPR015655///Protein phosphatase 2C family+++IPR036457///PPM-type phosphatase domain superfamily	nucl///nucleus	[C0HHW8_MAIZE|Unreviewed]SubName: Full=2C-type protein phosphatase protein {ECO:0000313|EMBL:AIG52097.1}; SubName: Full=Protein phosphatase homolog9 {ECO:0000313|EMBL:AQK92314.1};
100273251	'LOC100273251'	mRNA	2.78122	0.0157357	00908///Zeatin biosynthesis			R07260///UDP-glucose:cis-zeatin O-beta-D-glucosyltransferase UDP-glucose + cis-Zeatin <=> UDP + O-beta-D-Glucopyranosyl-cis-zeatin	GO:0043231///intracellular membrane-bounded organelle	GO:0008194///UDP-glycosyltransferase activity+++GO:0016758///transferase activity, transferring hexosyl groups		Cis-zeatin O-glucosyltransferase 1	PF00201///UDP-glucoronosyl and UDP-glucosyl transferase		KOG1192///transferase activity, transferring hexosyl groups	IPR002213///UDP-glucuronosyl/UDP-glucosyltransferase+++IPR035595///UDP-glycosyltransferase family, conserved site	extr///extracellular	[B4FU09_MAIZE|Unreviewed]RecName: Full=Glycosyltransferase {ECO:0000256|RuleBase:RU362057}; EC=2.4.1.- {ECO:0000256|RuleBase:RU362057};
100278445	'LOC100278445'	mRNA	2.78002	0.00863136								uncharacterized LOC100278445			KOG1502///dihydrokaempferol 4-reductase activity		mito///mitochondria	[B6U8N1_MAIZE|Unreviewed]SubName: Full=Uncharacterized protein {ECO:0000313|EMBL:ACG45714.1};
103651628	'LOC103651628'	mRNA	2.77696	1.93e-20					GO:0016021///integral component of membrane	GO:0015333///peptide:proton symporter activity+++GO:0035673///oligopeptide transmembrane transporter activity+++GO:1904680///peptide transmembrane transporter activity		protein NRT1/ PTR FAMILY 6.2	PF00854///POT family		KOG1237///transmembrane transporter activity	IPR000109///Proton-dependent oligopeptide transporter family+++IPR018456///PTR2 family proton/oligopeptide symporter, conserved site+++IPR036259///MFS transporter superfamily	plas///plasma	[A0A1D6NMX1_MAIZE|Unreviewed]SubName: Full=Protein NRT1/ PTR FAMILY 6.2 {ECO:0000313|EMBL:ONM41515.1};
100280815	'LOC100280815'	mRNA	2.77226	1.22e-05	00480///Glutathione metabolism			R03522///RX:glutathione R-transferase RX + Glutathione <=> Halide + R-S-Glutathione+++R07002///(1R)-hydroxy-(2R)-glutathionyl-1,2-dihydronaphthalene glutathione-lyase (epoxide-forming) (1R,2S)-Naphthalene 1,2-oxide + Glutathione <=> (1R)-Hydroxy-(2R)-glutathionyl-1,2-dihydronaphthalene+++R07003///(1R)-glutathionyl-(2R)-hydroxy-1,2-dihydronaphthalene glutathione-lyase (epoxide-forming) (1S,2R)-Nap…	GO:0005737///cytoplasm	GO:0004364///glutathione transferase activity+++GO:0016740///transferase activity	GO:0006749///glutathione metabolic process	glutathione S-transferase GSTU6	PF02798///Glutathione S-transferase, N-terminal domain+++PF13410///Glutathione S-transferase, C-terminal domain+++PF13417///Glutathione S-transferase, N-terminal domain	COG0625///Glutathione S-transferase	KOG0406///glutathione transferase activity+++KOG2903///glutathione dehydrogenase (ascorbate) activity	IPR004045///Glutathione S-transferase, N-terminal+++IPR010987///Glutathione S-transferase, C-terminal-like+++IPR036249///Thioredoxin-like superfamily+++IPR036282///Glutathione S-transferase, C-terminal domain superfamily+++IPR040079///Glutathione Transferase family	cyto///cytosol	[B6SMJ6_MAIZE|Unreviewed]SubName: Full=Glutathione S-transferase GSTU6 {ECO:0000313|EMBL:ACG26079.1};
103629805	'LOC103629805'	mRNA	2.77209	3.8e-29					GO:0016020///membrane+++GO:0016021///integral component of membrane+++GO:0030173///integral component of Golgi membrane+++GO:0030176///integral component of endoplasmic reticulum membrane	GO:0005459///UDP-galactose transmembrane transporter activity+++GO:0005460///UDP-glucose transmembrane transporter activity+++GO:0022857///transmembrane transporter activity	GO:0008643///carbohydrate transport+++GO:0015786///UDP-glucose transmembrane transport+++GO:0055085///transmembrane transport+++GO:0072334///UDP-galactose transmembrane transport	UDP-galactose/UDP-glucose transporter 3	PF08449///UAA transporter family		KOG1581///UDP-galactose transmembrane transporter activity	IPR013657///UAA transporter	plas///plasma
100283098	'LOC100283098'	mRNA	2.77046	8.57e-08	00520///Amino sugar and nucleotide sugar metabolism			R01206///[1,4-(N-Acetyl-beta-D-glucosaminyl)]n glycanohydrolase Chitin + H2O <=> N-Acetyl-D-glucosamine + Chitin+++R02334///[1,4-(N-Acetyl-beta-D-glucosaminyl)]n glycanohydrolase Chitin + H2O <=> Chitobiose + Chitin	GO:0005576///extracellular region	GO:0004568///chitinase activity+++GO:0008061///chitin binding+++GO:0008843///endochitinase activity	GO:0000272///polysaccharide catabolic process+++GO:0005975///carbohydrate metabolic process+++GO:0006032///chitin catabolic process+++GO:0006040///amino sugar metabolic process+++GO:0016998///cell wall macromolecule catabolic process+++GO:0050832///defense response to fungus	endochitinase A	PF00182///Chitinase class I+++PF00187///Chitin recognition protein	COG3325///Chitinase, GH18 family	KOG4742///chitin catabolic process	IPR000726///Glycoside hydrolase, family 19, catalytic+++IPR001002///Chitin-binding, type 1+++IPR016283///Glycoside hydrolase, family 19+++IPR018371///Chitin-binding, type 1, conserved site+++IPR023346///Lysozyme-like domain superfamily+++IPR036861///Endochitinase-like superfamily	extr///extracellular	[A0A1P7ZDI4_MAIZE|Unreviewed]SubName: Full=Chitinase {ECO:0000313|EMBL:ALP46631.1};+++[A0A1P7ZDI5_MAIZE|Unreviewed]SubName: Full=Chitinase {ECO:0000313|EMBL:ALP46627.1};+++[B4FTS6_MAIZE|Unreviewed]SubName: Full=Endochitinase A {ECO:0000313|EMBL:ONM16329.1};+++[D0EM57_MAIZE|Unreviewed]SubName: Full=Chitinase {ECO:0000313|EMBL:ACX37090.1};
100284648	'LOC100284648'	mRNA	2.76972	7.81e-39								glucan endo-1,3-beta-glucosidase 1	PF07983///X8 domain		ENOG502RYRZ///No_INFO	IPR012946///X8 domain	extr///extracellular	[A0A3L6FAP5_MAIZE|Unreviewed]RecName: Full=X8 domain-containing protein {ECO:0000259|SMART:SM00768};+++[B6TW10_MAIZE|Unreviewed]SubName: Full=Glucan endo-1,3-beta-glucosidase 1 {ECO:0000313|EMBL:ACG41293.1}; SubName: Full=PLASMODESMATA CALLOSE-BINDING PROTEIN 2 {ECO:0000313|EMBL:ONM37692.1};
100284215	'LOC100284215'	mRNA	2.76363	0.00612629						GO:0009055///electron transfer activity	GO:0022900///electron transport chain	uncharacterized LOC100284215	PF02298///Plastocyanin-like domain		ENOG502S16H///No_INFO	IPR003245///Phytocyanin domain+++IPR008972///Cupredoxin	extr///extracellular	[B6TRB2_MAIZE|Unreviewed]SubName: Full=Copper ion binding protein {ECO:0000313|EMBL:ACG39645.1};
103652629	'LOC103652629'	mRNA	2.76087	9.22e-18					GO:0005886///plasma membrane+++GO:0016020///membrane+++GO:0016021///integral component of membrane	GO:0004672///protein kinase activity+++GO:0004674///protein serine/threonine kinase activity+++GO:0005524///ATP binding+++GO:0016301///kinase activity	GO:0006468///protein phosphorylation+++GO:0016310///phosphorylation+++GO:0046777///protein autophosphorylation	cysteine-rich receptor-like protein kinase 2	PF01657///Salt stress response/antifungal+++PF07714///Protein tyrosine kinase		ENOG502QRU4///No_INFO	IPR000719///Protein kinase domain+++IPR001245///Serine-threonine/tyrosine-protein kinase, catalytic domain+++IPR002902///Gnk2-homologous domain+++IPR011009///Protein kinase-like domain superfamily+++IPR017441///Protein kinase, ATP binding site+++IPR038408///Gnk2-homologous domain superfamily	plas///plasma
100192351	'LOC100192351'	mRNA	2.75943	0.000221	00250///Alanine, aspartate and glutamate metabolism+++01230///Biosynthesis of amino acids	H01386///Asparagine synthetase deficiency		R00578///L-aspartate:L-glutamine amido-ligase (AMP-forming) ATP + L-Aspartate + L-Glutamine + H2O <=> AMP + Diphosphate + L-Asparagine + L-Glutamate	GO:0005829///cytosol	GO:0000166///nucleotide binding+++GO:0004066///asparagine synthase (glutamine-hydrolyzing) activity+++GO:0005524///ATP binding+++GO:0016874///ligase activity	GO:0006529///asparagine biosynthetic process+++GO:0006541///glutamine metabolic process+++GO:0008652///cellular amino acid biosynthetic process	asparagine synthetase 4	PF00733///Asparagine synthase+++PF13537///Glutamine amidotransferase domain	COG0367///Asparagine synthetase B (glutamine-hydrolyzing)	KOG0571///L-asparagine biosynthetic process	IPR001962///Asparagine synthase+++IPR006426///Asparagine synthase, glutamine-hydrolyzing+++IPR014729///Rossmann-like alpha/beta/alpha sandwich fold+++IPR017932///Glutamine amidotransferase type 2 domain+++IPR029055///Nucleophile aminohydrolases, N-terminal+++IPR033738///Asparagine synthase, N-terminal domain	mito///mitochondria	[B4FF81_MAIZE|Unreviewed]RecName: Full=Asparagine synthetase [glutamine-hydrolyzing] {ECO:0000256|PIRNR:PIRNR001589}; EC=6.3.5.4 {ECO:0000256|PIRNR:PIRNR001589};+++[B5U8J9_MAIZE|Unreviewed]RecName: Full=Asparagine synthetase [glutamine-hydrolyzing] {ECO:0000256|PIRNR:PIRNR001589}; EC=6.3.5.4 {ECO:0000256|PIRNR:PIRNR001589};+++[B6ETR6_MAIZE|Unreviewed]RecName: Full=Asparagine synthetase [glutamine…
100284336	'LOC100284336'	mRNA	2.75747	2.18e-07					GO:0046658///anchored component of plasma membrane	GO:0009055///electron transfer activity		chemocyanin	PF02298///Plastocyanin-like domain		ENOG502S11U///No_INFO	IPR003245///Phytocyanin domain+++IPR008972///Cupredoxin+++IPR028871///Blue (type 1) copper protein, binding site+++IPR039391///Phytocyanin+++IPR041844///Plantacyanin	extr///extracellular	[B6TSH8_MAIZE|Unreviewed]SubName: Full=Chemocyanin {ECO:0000313|EMBL:ACG40061.1};+++[B6TUK9_MAIZE|Unreviewed]SubName: Full=Basic blue protein {ECO:0000313|EMBL:ONM08456.1}; SubName: Full=Chemocyanin {ECO:0000313|EMBL:ACG40792.1};
100216892	'LOC100216892'	mRNA	2.74486	5.11e-50								uncharacterized LOC100216892			ENOG502R3HD///No_INFO		nucl///nucleus	[B4FK91_MAIZE|Unreviewed]SubName: Full=Uncharacterized protein {ECO:0000313|EMBL:ACF82534.1};+++[B6SQA8_MAIZE|Unreviewed]SubName: Full=Uncharacterized protein {ECO:0000313|EMBL:ACG27041.1, ECO:0000313|EnsemblPlants:Zm00001d037610_P001};+++[B6SUB3_MAIZE|Unreviewed]SubName: Full=Uncharacterized protein {ECO:0000313|EMBL:ACG28446.1};
100274294	'LOC100274294'	mRNA	2.74057	1.36e-09								uncharacterized LOC100274294	PF05553///Cotton fibre expressed protein			IPR008480///Protein of unknown function DUF761, plant	extr///extracellular	[B4G025_MAIZE|Unreviewed]SubName: Full=Uncharacterized protein {ECO:0000313|EMBL:ACF87718.1};
103651350	'LOC103651350'	mRNA	2.73555	3.23e-35					GO:0005886///plasma membrane	GO:0004144///diacylglycerol O-acyltransferase activity+++GO:0016740///transferase activity+++GO:0016746///transferase activity, transferring acyl groups+++GO:0047196///long-chain-alcohol O-fatty-acyltransferase activity	GO:0019432///triglyceride biosynthetic process+++GO:0045017///glycerolipid biosynthetic process	O-acyltransferase WSD1	PF03007///Wax ester synthase-like Acyl-CoA acyltransferase domain+++PF06974///Protein of unknown function (DUF1298)		ENOG502QU8B///No_INFO	IPR004255///O-acyltransferase, WSD1, N-terminal+++IPR009721///O-acyltransferase WSD1, C-terminal+++IPR023213///Chloramphenicol acetyltransferase-like domain superfamily	nucl///nucleus
100216895	'LOC100216895'	mRNA	2.72745	3.39e-05					GO:0005634///nucleus	GO:0003700///DNA-binding transcription factor activity+++GO:0043565///sequence-specific DNA binding+++GO:0044212///transcription regulatory region DNA binding	GO:0030154///cell differentiation	uncharacterized LOC100216895	PF00249///Myb-like DNA-binding domain		KOG0048///RNA polymerase II transcription regulator recruiting activity	IPR001005///SANT/Myb domain+++IPR009057///Homeobox-like domain superfamily+++IPR015495///Myb-like transcription factor+++IPR017930///Myb domain	nucl///nucleus	[B6SGK8_MAIZE|Unreviewed]SubName: Full=Odorant 1 protein {ECO:0000313|EMBL:ACG23991.1};
100384603	'LOC100384603'	mRNA	2.72522	3.92e-15								Protein LURP-one-related 8	PF04525///LURP-one-related		ENOG502RXRU///No_INFO	IPR007612///LURP-one-related+++IPR025659///Tubby-like, C-terminal+++IPR038595///LURP-one-related superfamily	extr///extracellular	[C4IYU6_MAIZE|Unreviewed]SubName: Full=Protein LURP-one-related 8 {ECO:0000313|EMBL:AQK86793.1};
103636453	'LOC103636453'	mRNA	2.71837	2.19e-17					GO:0005634///nucleus	GO:0003677///DNA binding		transcription factor DIVARICATA	PF00249///Myb-like DNA-binding domain		KOG0724///ubiquitin modification-dependent histone binding	IPR001005///SANT/Myb domain+++IPR006447///Myb domain, plants+++IPR009057///Homeobox-like domain superfamily+++IPR017877///Myb-like domain+++IPR017930///Myb domain+++IPR043363///Transcription factor DIVARICATA-like	nucl///nucleus	[K7VAU0_MAIZE|Unreviewed]SubName: Full=Putative MYB DNA-binding domain superfamily protein {ECO:0000313|EMBL:AQK99267.1};
100191962	'LOC100191962'	mRNA	2.7175	0.0129137								LysM domain-containing GPI-anchored protein 1	PF01476///LysM domain		ENOG502QWAT///No_INFO	IPR018392///LysM domain+++IPR036779///LysM domain superfamily	extr///extracellular	[B4FAT4_MAIZE|Unreviewed]SubName: Full=Uncharacterized protein {ECO:0000313|EMBL:ACF79227.1};+++[B7ZYI9_MAIZE|Unreviewed]SubName: Full=LysM domain-containing GPI-anchored protein 1 {ECO:0000313|EMBL:ONM55414.1};
100194020	'LOC100194020'	mRNA	2.70617	1.74e-09					GO:0016020///membrane+++GO:0016021///integral component of membrane	GO:0005347///ATP transmembrane transporter activity+++GO:0022857///transmembrane transporter activity	GO:0015867///ATP transport+++GO:0055085///transmembrane transport	uncharacterized LOC100194020	PF00153///Mitochondrial carrier protein		KOG0765///transmembrane transport	IPR002067///Mitochondrial carrier protein+++IPR018108///Mitochondrial substrate/solute carrier+++IPR023395///Mitochondrial carrier domain superfamily	cysk///cytoskeleton	[B6TN92_MAIZE|Unreviewed]SubName: Full=Uncharacterized protein {ECO:0000313|EMBL:ACG38575.1};
103644219	'LOC103644219'	mRNA	2.70149	0.00110404	00040///Pentose and glucuronate interconversions		M00081///Pectin degradation	R01982///Poly(1,4-alpha-D-galacturonate) galacturonohydrolase Pectate + H2O <=> D-Galacturonate + Pectate+++R02360///poly(1,4-alpha-D-galacturonate) glycanohydrolase Pectate + H2O <=> Digalacturonate + Pectate	GO:0005576///extracellular region	GO:0004650///polygalacturonase activity	GO:0005975///carbohydrate metabolic process+++GO:0009901///anther dehiscence+++GO:0010047///fruit dehiscence+++GO:0045490///pectin catabolic process+++GO:0071555///cell wall organization	polygalacturonase ADPG2	PF00295///Glycosyl hydrolases family 28		ENOG502QRJW///No_INFO	IPR000743///Glycoside hydrolase, family 28+++IPR006626///Parallel beta-helix repeat+++IPR011050///Pectin lyase fold/virulence factor+++IPR012334///Pectin lyase fold	extr///extracellular	[A0A1D6L8S3_MAIZE|Unreviewed]SubName: Full=Polygalacturonase QRT2 {ECO:0000313|EMBL:ONM10608.1};
100275626	'LOC100275626'	mRNA	2.69929	0.0482562								uncharacterized LOC100275626	PF05097///Protein of unknown function (DUF688)		ENOG502R3N4///No_INFO	IPR007789///Protein of unknown function DUF688	cyto_nucl///cytosol	[B6SWW2_MAIZE|Unreviewed]SubName: Full=Uncharacterized protein {ECO:0000313|EMBL:ACG29345.1, ECO:0000313|EnsemblPlants:Zm00001d034787_P001};
100274332	'LOC100274332'	mRNA	2.69707	4.3e-47	04120///Ubiquitin mediated proteolysis				GO:0019005///SCF ubiquitin ligase complex		GO:0006511///ubiquitin-dependent protein catabolic process+++GO:0016567///protein ubiquitination+++GO:0031146///SCF-dependent proteasomal ubiquitin-dependent protein catabolic process	uncharacterized LOC100274332	PF00646///F-box domain+++PF13516///Leucine Rich repeat		KOG1947///F-box LRR-repeat protein	IPR001611///Leucine-rich repeat+++IPR001810///F-box domain+++IPR006553///Leucine-rich repeat, cysteine-containing subtype+++IPR032675///Leucine-rich repeat domain superfamily+++IPR036047///F-box-like domain superfamily	nucl///nucleus	[A0A3L6FK66_MAIZE|Unreviewed]SubName: Full=F-box protein SKP2A {ECO:0000313|EMBL:PWZ33238.1};+++[B4G0B1_MAIZE|Unreviewed]SubName: Full=F-box/LRR-repeat protein 2 {ECO:0000313|EMBL:ACG34382.1};
103650973	'LOC103650973'	mRNA	2.69463	0.0352847					GO:0005634///nucleus	GO:0003677///DNA binding		transcription factor DIVARICATA-like	PF00249///Myb-like DNA-binding domain		KOG0724///ubiquitin modification-dependent histone binding	IPR001005///SANT/Myb domain+++IPR006447///Myb domain, plants+++IPR009057///Homeobox-like domain superfamily+++IPR017877///Myb-like domain+++IPR017930///Myb domain+++IPR043363///Transcription factor DIVARICATA-like	cyto_nucl///cytosol	[A0A1D6N6K1_MAIZE|Unreviewed]SubName: Full=Duplicated homeodomain-like superfamily protein {ECO:0000313|EMBL:ONM36225.1};+++[B4FYN7_MAIZE|Unreviewed]RecName: Full=Myb-like domain-containing protein {ECO:0000259|PROSITE:PS50090};
103646124	'LOC103646124'	mRNA	2.69441	1.13e-11						GO:0004674///protein serine/threonine kinase activity+++GO:0005524///ATP binding		probable serine/threonine-protein kinase PBL19	PF00069///Protein kinase domain		KOG1187///protein serine/threonine kinase activity	IPR000719///Protein kinase domain+++IPR008271///Serine/threonine-protein kinase, active site+++IPR011009///Protein kinase-like domain superfamily+++IPR017441///Protein kinase, ATP binding site	mito///mitochondria	[A0A1D6E470_MAIZE|Unreviewed]SubName: Full=Putative receptor-like protein kinase {ECO:0000313|EMBL:ONM15310.1};
100278316	'LOC100278316'	mRNA	2.69399	4.67e-09								uncharacterized LOC100278316	PF06101///Vacuolar protein sorting-associated protein 62		ENOG502QQRS///No_INFO	IPR009291///Vacuolar protein sorting-associated protein 62	mito///mitochondria	[B6U6U9_MAIZE|Unreviewed]SubName: Full=Uncharacterized protein {ECO:0000313|EMBL:ACG45082.1};
100281136	'LOC100281136'	mRNA	2.69385	0.00133854	00906///Carotenoid biosynthesis		M00372///Abscisic acid biosynthesis, beta-carotene => abscisic acid	R06952///9'-cis-Neoxanthin:9-cis-epoxycarotenoid dioxygenase 9'-cis-Neoxanthin + Oxygen <=> Xanthoxin + C25-Allenic-apo-aldehyde+++R06953///9-cis-Violaxanthin:9-cis-epoxycarotenoid dioxygenase 9-cis-Violaxanthin + Oxygen <=> Xanthoxin + C25-Epoxy-apo-aldehyde+++R09682///9-cis-epoxycarotenoid 11,12-dioxygenase 9-cis-Epoxycarotenoid + Oxygen <=> Xanthoxin + 12'-apo-Carotenal	GO:0009507///chloroplast+++GO:0009570///chloroplast stroma	GO:0010436///carotenoid dioxygenase activity+++GO:0016702///oxidoreductase activity, acting on single donors with incorporation of molecular oxygen, incorporation of two atoms of oxygen+++GO:0046872///metal ion binding+++GO:0051213///dioxygenase activity	GO:0016121///carotene catabolic process+++GO:0055114///oxidation-reduction process	uncharacterized LOC100281136	PF03055///Retinal pigment epithelial membrane protein		KOG1285///oxidoreductase activity, acting on single donors with incorporation of molecular oxygen, incorporation of two atoms of oxygen	IPR004294///Carotenoid oxygenase	mito///mitochondria	[B6SSJ7_MAIZE|Unreviewed]SubName: Full=Viviparous-14 {ECO:0000313|EMBL:ACG27830.1};
103652879	'LOC103652879'	mRNA	2.69228	2.19e-35								uncharacterized LOC103652879			ENOG502RZJH///No_INFO		nucl///nucleus	[A0A1D6PSD7_MAIZE|Unreviewed]SubName: Full=Uncharacterized protein {ECO:0000313|EMBL:AQK49619.1, ECO:0000313|EnsemblPlants:Zm00001d049107_P001};
100501067	'LOC100501067'	mRNA	2.68861	0.00948152							GO:0010052///guard cell differentiation+++GO:0010374///stomatal complex development	EPIDERMAL PATTERNING FACTOR-like protein 3	PF17181///Epidermal patterning factor proteins		ENOG502S87E///No_INFO	IPR039455///EPIDERMAL PATTERNING FACTOR-like protein	extr///extracellular	[A0A3L6FHQ4_MAIZE|Unreviewed]SubName: Full=EPIDERMAL PATTERNING FACTOR-like protein 6 {ECO:0000313|EMBL:PWZ32774.1};+++[C4J0Q9_MAIZE|Unreviewed]SubName: Full=EPIDERMAL PATTERNING FACTOR-like protein 3 {ECO:0000313|EMBL:ONM28909.1};
109941669	'LOC109941669'	mRNA	2.67799	0.0259027								uncharacterized LOC109941669				IPR043424///Protein BRANCHLESS TRICHOME-like	mito///mitochondria
100381549	'LOC100381549'	mRNA	2.67731	4.08e-75	04016///MAPK signaling pathway - plant+++04075///Plant hormone signal transduction				GO:0005634///nucleus+++GO:0005829///cytosol	GO:0003824///catalytic activity+++GO:0004721///phosphoprotein phosphatase activity+++GO:0004722///protein serine/threonine phosphatase activity+++GO:0004724///magnesium-dependent protein serine/threonine phosphatase activity+++GO:0016787///hydrolase activity+++GO:0043169///cation binding+++GO:0046872///metal ion binding	GO:0006470///protein dephosphorylation	uncharacterized LOC100381549	PF00481///Protein phosphatase 2C		KOG0698///protein serine/threonine phosphatase activity	IPR000222///PPM-type phosphatase, divalent cation binding+++IPR001932///PPM-type phosphatase domain+++IPR015655///Protein phosphatase 2C family+++IPR036457///PPM-type phosphatase domain superfamily	plas///plasma	[A0A075T8K1_MAIZE|Unreviewed]SubName: Full=2C-type protein phosphatase protein {ECO:0000313|EMBL:AIG52108.1}; SubName: Full=Protein phosphatase 2C 16 {ECO:0000313|EMBL:AQK88044.1};+++[A0A3L6EFY5_MAIZE|Unreviewed]RecName: Full=PPM-type phosphatase domain-containing protein {ECO:0000259|PROSITE:PS51746};+++[C0HGY2_MAIZE|Unreviewed]RecName: Full=PPM-type phosphatase domain-containing protein {ECO:00…
103653301	'LOC103653301'	mRNA	2.67606	9.23e-06								formin-like protein 6	PF02181///Formin Homology 2 Domain+++PF10409///C2 domain of PTEN tumour-suppressor protein		KOG1922///actin binding	IPR014020///Tensin phosphatase, C2 domain+++IPR015425///Formin, FH2 domain+++IPR029021///Protein-tyrosine phosphatase-like+++IPR029023///Tensin-type phosphatase domain+++IPR042201///Formin, FH2 domain superfamily	nucl///nucleus	[A0A1D6PZF6_MAIZE|Unreviewed]RecName: Full=Formin-like protein {ECO:0000256|RuleBase:RU361260};+++[A0A3L6EWV8_MAIZE|Unreviewed]RecName: Full=Formin-like protein {ECO:0000256|RuleBase:RU361260};
103634487	'LOC103634487'	mRNA	2.66737	7.07e-18						GO:0005548///phospholipid transporter activity	GO:0015914///phospholipid transport	phosphatidylinositol transfer protein 2	PF02121///Phosphatidylinositol transfer protein		KOG3668///phosphatidylinositol transporter activity	IPR001666///Phosphatidylinositol transfer protein+++IPR023393///START-like domain superfamily	cyto///cytosol
103644330	'LOC103644330'	mRNA	2.65327	1.09e-16	00562///Inositol phosphate metabolism+++00564///Glycerophospholipid metabolism+++00565///Ether lipid metabolism			R01312///Phosphatidylcholine cholinephosphohydrolase Phosphatidylcholine + H2O <=> 1,2-Diacyl-sn-glycerol + Choline phosphate+++R02027///Phosphatidylglycerol cholinephosphohydrolase Phosphatidylglycerol + H2O <=> 1,2-Diacyl-sn-glycerol + sn-Glycerol 3-phosphate+++R02052///Phosphatidylethanolamine ethanolaminephosphohydrolase Phosphatidylethanolamine + H2O <=> 1,2-Diacyl-sn-glycerol + Ethanolamine…		GO:0016788///hydrolase activity, acting on ester bonds	GO:0009395///phospholipid catabolic process	non-specific phospholipase C2	PF04185///Phosphoesterase family	COG3511///Phospholipase C		IPR007312///Phosphoesterase+++IPR017850///Alkaline-phosphatase-like, core domain superfamily	nucl///nucleus
100272256	'LOC100272256'	mRNA	2.6493	1.66e-19	00010///Glycolysis / Gluconeogenesis+++00020///Citrate cycle (TCA cycle)+++00620///Pyruvate metabolism+++01130///Biosynthesis of antibiotics+++01200///Carbon metabolism	H00072///Pyruvate dehydrogenase complex deficiency+++H01997///Pyruvate dehydrogenase E1-alpha deficiency	M00307///Pyruvate oxidation, pyruvate => acetyl-CoA	R00014///pyruvate:thiamin diphosphate acetaldehydetransferase (decarboxylating) Pyruvate + Thiamin diphosphate <=> 2-(alpha-Hydroxyethyl)thiamine diphosphate + CO2+++R00209///pyruvate:NAD+ 2-oxidoreductase (CoA-acetylating); pyruvate Pyruvate + CoA + NAD+ <=> Acetyl-CoA + CO2 + NADH + H++++R01699///pyruvate:[dihydrolipoyllysine-residue acetyltransferase]-lipoyllysine 2-oxidoreductase (decarboxyla…	GO:0005967///mitochondrial pyruvate dehydrogenase complex+++GO:0016021///integral component of membrane+++GO:0043231///intracellular membrane-bounded organelle	GO:0004739///pyruvate dehydrogenase (acetyl-transferring) activity	GO:0006086///acetyl-CoA biosynthetic process from pyruvate	uncharacterized LOC100272256	PF00676///Dehydrogenase E1 component	COG1071///TPP-dependent pyruvate or acetoin dehydrogenase subunit alpha	KOG0225///pyruvate dehydrogenase (acetyl-transferring) activity	IPR001017///Dehydrogenase, E1 component+++IPR017597///Pyruvate dehydrogenase (acetyl-transferring) E1 component, alpha subunit, subgroup y+++IPR029061///Thiamin diphosphate-binding fold	mito///mitochondria	[B4FML9_MAIZE|Unreviewed]RecName: Full=Pyruvate dehydrogenase E1 component subunit alpha {ECO:0000256|RuleBase:RU361139}; EC=1.2.4.1 {ECO:0000256|RuleBase:RU361139};
100383966	'LOC100383966'	mRNA	2.64928	1.15e-17					GO:0005886///plasma membrane+++GO:0016020///membrane+++GO:0016021///integral component of membrane	GO:0015171///amino acid transmembrane transporter activity	GO:0003333///amino acid transmembrane transport	uncharacterized LOC100383966	PF01490///Transmembrane amino acid transporter protein		KOG1303///amino acid transport	IPR013057///Amino acid transporter, transmembrane domain	plas///plasma	[C0PKB9_MAIZE|Unreviewed]RecName: Full=Aa_trans domain-containing protein {ECO:0000259|Pfam:PF01490};
103651017	'LOC103651017'	mRNA	2.63865	5.88e-20								uncharacterized LOC103651017					nucl///nucleus
100381715	'LOC100381715'	mRNA	2.63728	0.00493528					GO:0016020///membrane+++GO:0016021///integral component of membrane			uncharacterized LOC100381715	PF01464///Transglycosylase SLT domain		ENOG502QQ89///No_INFO	IPR008258///Transglycosylase SLT domain 1+++IPR023346///Lysozyme-like domain superfamily	cyto_nucl///cytosol	[C0PEM9_MAIZE|Unreviewed]RecName: Full=SLT domain-containing protein {ECO:0000259|Pfam:PF01464};
100193605	'LOC100193605'	mRNA	2.6372	3.96e-76	00564///Glycerophospholipid metabolism		M00092///Phosphatidylethanolamine (PE) biosynthesis, ethanolamine => PE	R01468///ATP:ethanolamine O-phosphotransferase ATP + Ethanolamine <=> ADP + Ethanolamine phosphate	GO:0016021///integral component of membrane	GO:0016301///kinase activity		uncharacterized LOC100193605	PF01633///Choline/ethanolamine kinase	COG0510///Thiamine kinase and related kinases	KOG4720///ethanolamine kinase activity	IPR011009///Protein kinase-like domain superfamily	cyto///cytosol	[B4FFM9_MAIZE|Unreviewed]SubName: Full=Choline/ethanolamine kinase {ECO:0000313|EMBL:ONM55256.1};
100281910	'LOC100281910'	mRNA	2.63629	3.48e-21								uncharacterized LOC100281910			ENOG502S14T///No_INFO		extr///extracellular	[A0A1D6III7_MAIZE|Unreviewed]SubName: Full=Uncharacterized protein {ECO:0000313|EMBL:ONM59300.1, ECO:0000313|EnsemblPlants:Zm00001d022005_P001};+++[C4JA68_MAIZE|Unreviewed]SubName: Full=Uncharacterized protein {ECO:0000313|EMBL:ACR38068.1};
100281162	'LOC100281162'	mRNA	2.6361	1.31e-06	00040///Pentose and glucuronate interconversions			R02361///(1->4)-alpha-D-galacturonan reducing-end-disaccharide-lyase Pectate <=> 4-(4-Deoxy-alpha-D-gluc-4-enuronosyl)-D-galacturonate + Pectate+++R06240///No_INFO Pectic acid(n+2) <=> G10113 + Pectic acid(n)		GO:0016829///lyase activity+++GO:0030570///pectate lyase activity+++GO:0046872///metal ion binding	GO:0045490///pectin catabolic process	pectate lyase 8	PF00544///Pectate lyase		ENOG502QQ5F///No_INFO	IPR002022///Pectate lyase+++IPR011050///Pectin lyase fold/virulence factor+++IPR012334///Pectin lyase fold+++IPR018082///AmbAllergen	extr///extracellular	[B6SSS1_MAIZE|Unreviewed]RecName: Full=Pectate lyase {ECO:0000256|RuleBase:RU361123}; EC=4.2.2.2 {ECO:0000256|RuleBase:RU361123};
103649670	'LOC103649670'	mRNA	2.63297	0.00148346						GO:0016410///N-acyltransferase activity		acyl transferase 7	PF02458///Transferase family		ENOG502SK9M///No_INFO	IPR003480///Transferase+++IPR023213///Chloramphenicol acetyltransferase-like domain superfamily	cyto_mito///cytosol	[A0A1D6MJP6_MAIZE|Unreviewed]SubName: Full=HXXXD-type acyl-transferase family protein {ECO:0000313|EMBL:ONM29495.1};
109940776	'LOC109940776'	mRNA	2.62893	5.73e-15					GO:0043231///intracellular membrane-bounded organelle	GO:0008194///UDP-glycosyltransferase activity+++GO:0016740///transferase activity+++GO:0016758///transferase activity, transferring hexosyl groups+++GO:0080043///quercetin 3-O-glucosyltransferase activity+++GO:0080044///quercetin 7-O-glucosyltransferase activity		DIMBOA UDP-glucosyltransferase BX8-like	PF00201///UDP-glucoronosyl and UDP-glucosyl transferase			IPR002213///UDP-glucuronosyl/UDP-glucosyltransferase	nucl///nucleus
100274216	'LOC100274216'	mRNA	2.62702	1.11e-12						GO:0016787///hydrolase activity	GO:0009056///catabolic process	putative carboxylesterase 15	PF07859///alpha/beta hydrolase fold		KOG1515///carboxylic ester hydrolase activity	IPR013094///Alpha/beta hydrolase fold-3+++IPR029058///Alpha/Beta hydrolase fold+++IPR033140///Lipase, GDXG, putative serine active site	cyto///cytosol	[B4FQ89_MAIZE|Unreviewed]SubName: Full=Putative carboxylesterase 15 {ECO:0000313|EMBL:AQK62447.1};
100285934	'LOC100285934'	mRNA	2.6246	0.00397286								uncharacterized LOC100285934	PF10604///Polyketide cyclase / dehydrase and lipid transport		ENOG502S1EM///No_INFO	IPR019587///Polyketide cyclase/dehydrase+++IPR023393///START-like domain superfamily	extr///extracellular	[B6UBY7_MAIZE|Unreviewed]SubName: Full=Lachrymatory-factor synthase {ECO:0000313|EMBL:ACG46870.1};
100281598	'LOC100281598'	mRNA	2.62386	3.55e-38					GO:0005886///plasma membrane+++GO:0016021///integral component of membrane	GO:0005524///ATP binding+++GO:0016887///ATPase activity+++GO:0042626///ATPase activity, coupled to transmembrane movement of substances	GO:0055085///transmembrane transport	ATPase, coupled to transmembrane movement of substances	PF00005///ABC transporter+++PF01061///ABC-2 type transporter		KOG0061///ATPase activity, coupled to transmembrane movement of substances	IPR003439///ABC transporter-like+++IPR003593///AAA+ ATPase domain+++IPR013525///ABC-2 type transporter+++IPR027417///P-loop containing nucleoside triphosphate hydrolase	plas///plasma	[A0A3L6F827_MAIZE|Unreviewed]SubName: Full=ABC transporter G family member 25 {ECO:0000313|EMBL:PWZ28501.1};+++[B6SWU8_MAIZE|Unreviewed]SubName: Full=ATPase, coupled to transmembrane movement of substance {ECO:0000313|EMBL:AQK58612.1}; SubName: Full=ATPase, coupled to transmembrane movement of substances {ECO:0000313|EMBL:ACG29331.1};
103648254	'LOC103648254'	mRNA	2.62332	9.84e-07						GO:0008289///lipid binding	GO:0006869///lipid transport	lipid transfer protein	PF14368///Probable lipid transfer			IPR000528///Plant lipid transfer protein/Par allergen+++IPR016140///Bifunctional inhibitor/plant lipid transfer protein/seed storage helical domain+++IPR036312///Bifunctional inhibitor/plant lipid transfer protein/seed storage helical domain superfamily+++IPR043325///Alpha-Amylase Inhibitors (AAI), Lipid Transfer (LT) and Seed Storage (SS) Protein	extr///extracellular	[A0A1D6F974_MAIZE|Unreviewed]SubName: Full=Bifunctional inhibitor/lipid-transfer protein/seed storage 2S albumin superfamily protein {ECO:0000313|EMBL:ONM27702.1};
103631225	'LOC103631225'	mRNA	2.62225	5.29e-27	00906///Carotenoid biosynthesis		M00372///Abscisic acid biosynthesis, beta-carotene => abscisic acid	R07530///alpha-carotene,reduced ferredoxin [iron-sulfur] cluster:oxygen 3-oxidoreductase alpha-Carotene + 2 Reduced ferredoxin + H+ + Oxygen <=> Zeinoxanthin + 2 Oxidized ferredoxin + H2O+++R07558///beta-carotene,reduced ferredoxin [iron-sulfur] cluster:oxygen 3-oxidoreductase beta-Carotene + 2 Reduced ferredoxin + H+ + Oxygen <=> beta-Cryptoxanthin + 2 Oxidized ferredoxin + H2O+++R07559///beta-c…	GO:0016021///integral component of membrane	GO:0005506///iron ion binding+++GO:0016491///oxidoreductase activity	GO:0008610///lipid biosynthetic process	beta-carotene 3-hydroxylase, chloroplastic	PF04116///Fatty acid hydroxylase superfamily		ENOG502QSIR///No_INFO	IPR006694///Fatty acid hydroxylase	mito///mitochondria	[A0A1D6JM56_MAIZE|Unreviewed]SubName: Full=Hydroxylase8 {ECO:0000313|EMBL:ONL93153.1};
103641812	'LOC103641812'	mRNA	2.61957	1.34e-18	03410///Base excision repair					GO:0008725///DNA-3-methyladenine glycosylase activity	GO:0006284///base-excision repair	DNA glycosylase superfamily protein	PF03352///Methyladenine glycosylase	COG2818///3-methyladenine DNA glycosylase Tag	ENOG502QQTH///No_INFO	IPR005019///Methyladenine glycosylase+++IPR011257///DNA glycosylase	nucl///nucleus	[K7U4Z4_MAIZE|Unreviewed]SubName: Full=DNA glycosylase superfamily protein {ECO:0000313|EMBL:AQK44582.1};
100278582	'LOC100278582'	mRNA	2.61845	0.000106								uncharacterized LOC100278582					mito///mitochondria
103649550	'LOC103649550'	mRNA	2.6176	1.39e-09					GO:0016020///membrane+++GO:0016021///integral component of membrane		GO:0055085///transmembrane transport	S-type anion channel SLAH3	PF03595///Voltage-dependent anion channel		ENOG502QQKN///No_INFO	IPR004695///Voltage-dependent anion channel+++IPR038665///Voltage-dependent anion channel superfamily	plas///plasma
100285919	'LOC100285919'	mRNA	2.61731	6.37e-18		H00792///Warburg micro syndrome			GO:0005794///Golgi apparatus+++GO:0012505///endomembrane system	GO:0003924///GTPase activity+++GO:0005525///GTP binding	GO:0006886///intracellular protein transport+++GO:0032482///Rab protein signal transduction	ras-related protein Rab-18	PF00071///Ras family		KOG0080///myosin XI tail binding	IPR001806///Small GTPase+++IPR005225///Small GTP-binding protein domain+++IPR027417///P-loop containing nucleoside triphosphate hydrolase	mito///mitochondria	[B6UBP4_MAIZE|Unreviewed]SubName: Full=Ras-related protein Rab-18 {ECO:0000313|EMBL:ACG46777.1};
103627544	'LOC103627544'	mRNA	2.61574	2.55e-05					GO:0005634///nucleus	GO:0003677///DNA binding+++GO:0003700///DNA-binding transcription factor activity		ethylene-responsive transcription factor ERF027	PF00847///AP2 domain		ENOG502RZJ7///No_INFO	IPR001471///AP2/ERF domain+++IPR016177///DNA-binding domain superfamily+++IPR036955///AP2/ERF domain superfamily	nucl///nucleus	[A0A1D6HFV8_MAIZE|Unreviewed]SubName: Full=Ethylene-responsive transcription factor ERF025 {ECO:0000313|EMBL:AQK73515.1};+++[A0A3L6ELI0_MAIZE|Unreviewed]SubName: Full=Ethylene-responsive transcription factor ERF025 {ECO:0000313|EMBL:PWZ21952.1};
103634720	'LOC103634720'	mRNA	2.61489	4.11e-36					GO:0005634///nucleus	GO:0044212///transcription regulatory region DNA binding	GO:0006355///regulation of transcription, DNA-templated+++GO:0009413///response to flooding+++GO:0009793///embryo development ending in seed dormancy+++GO:0010365///positive regulation of ethylene biosynthetic process	NAC transcription factor NAM-B2	PF02365///No apical meristem (NAM) protein		ENOG502QSIY///No_INFO	IPR003441///NAC domain+++IPR036093///NAC domain superfamily	nucl///nucleus	[K7VP75_MAIZE|Unreviewed]SubName: Full=Putative NAC domain transcription factor superfamily protein {ECO:0000313|EMBL:AQK89751.1};
100277191	'LOC100277191'	mRNA	2.61454	0.0182296					GO:0016021///integral component of membrane		GO:0010256///endomembrane system organization	DUF679 domain membrane protein 7	PF05078///Protein of unknown function (DUF679)		ENOG502RYBP///No_INFO	IPR007770///Protein DMP	plas///plasma	[A0A3L6E804_MAIZE|Unreviewed]SubName: Full=Uncharacterized protein {ECO:0000313|EMBL:PWZ16147.1};+++[B6TQM3_MAIZE|Unreviewed]SubName: Full=DUF679 domain membrane protein 7 {ECO:0000313|EMBL:AQK78041.1};
100279724	'LOC100279724'	mRNA	2.61201	1.13e-07					GO:0005886///plasma membrane	GO:0004439///phosphatidylinositol-4,5-bisphosphate 5-phosphatase activity+++GO:0016787///hydrolase activity+++GO:0034485///phosphatidylinositol-3,4,5-trisphosphate 5-phosphatase activity+++GO:0043813///phosphatidylinositol-3,5-bisphosphate 5-phosphatase activity	GO:0009651///response to salt stress+++GO:0009733///response to auxin+++GO:0009737///response to abscisic acid+++GO:0009753///response to jasmonic acid+++GO:0036092///phosphatidylinositol-3-phosphate biosynthetic process+++GO:0046855///inositol phosphate dephosphorylation+++GO:0046856///phosphatidylinositol dephosphorylation	uncharacterized LOC100279724	PF03372///Endonuclease/Exonuclease/phosphatase family		KOG0565///phosphatidylinositol dephosphorylation	IPR000300///Inositol polyphosphate-related phosphatase+++IPR005135///Endonuclease/exonuclease/phosphatase+++IPR036691///Endonuclease/exonuclease/phosphatase superfamily	cyto///cytosol	[B7ZZL9_MAIZE|Unreviewed]RecName: Full=IPPc domain-containing protein {ECO:0000259|SMART:SM00128};
100381655	'LOC100381655'	mRNA	2.60935	2.76e-17	00250///Alanine, aspartate and glutamate metabolism+++00410///beta-Alanine metabolism+++00430///Taurine and hypotaurine metabolism+++00650///Butanoate metabolism	H01097///Spastic quadriplegic cerebral palsy	M00027///GABA (gamma-Aminobutyrate) shunt	R00261///L-glutamate 1-carboxy-lyase (4-aminobutanoate-forming) L-Glutamate <=> 4-Aminobutanoate + CO2+++R00489///L-aspartate 1-carboxy-lyase (beta-alanine-forming) L-Aspartate <=> beta-Alanine + CO2+++R01682///3-Sulfo-L-alanine carboxy-lyase (taurine-forming) L-Cysteate <=> Taurine + CO2+++R02466///3-sulfino-L-alanine carboxy-lyase 3-Sulfino-L-alanine <=> Hypotaurine + CO2	GO:0005829///cytosol	GO:0004351///glutamate decarboxylase activity+++GO:0030170///pyridoxal phosphate binding	GO:0006536///glutamate metabolic process+++GO:0006538///glutamate catabolic process	Glutamate decarboxylase 1	PF00282///Pyridoxal-dependent decarboxylase conserved domain	COG0076///Glutamate or tyrosine decarboxylase or a related PLP-dependent protein	KOG1383///sphinganine-1-phosphate aldolase activity	IPR002129///Pyridoxal phosphate-dependent decarboxylase+++IPR010107///Glutamate decarboxylase+++IPR015421///Pyridoxal phosphate-dependent transferase, major domain+++IPR015424///Pyridoxal phosphate-dependent transferase	cyto///cytosol	[A0A3L6DE13_MAIZE|Unreviewed]RecName: Full=Glutamate decarboxylase {ECO:0000256|RuleBase:RU361171}; EC=4.1.1.15 {ECO:0000256|RuleBase:RU361171};+++[C0HHT5_MAIZE|Unreviewed]RecName: Full=Glutamate decarboxylase {ECO:0000256|RuleBase:RU361171}; EC=4.1.1.15 {ECO:0000256|RuleBase:RU361171};
100284894	'gpm925'	mRNA	2.60855	5.86e-05	04075///Plant hormone signal transduction				GO:0005634///nucleus		GO:0009611///response to wounding+++GO:0031347///regulation of defense response+++GO:2000022///regulation of jasmonic acid mediated signaling pathway	ZIM motif family protein	PF06200///tify domain+++PF09425///Divergent CCT motif		ENOG502R3M9///No_INFO	IPR010399///Tify domain+++IPR018467///CO/COL/TOC1, conserved site+++IPR040390///TIFY/JAZ family	mito///mitochondria	[A0A317Y4Q8_MAIZE|Unreviewed]SubName: Full=Protein TIFY 11e {ECO:0000313|EMBL:PWZ53687.1};+++[B6TYH5_MAIZE|Unreviewed]SubName: Full=TIFY9 {ECO:0000313|EMBL:AND66093.1}; SubName: Full=ZIM motif family protein {ECO:0000313|EMBL:ACG42158.1}; SubName: Full=ZIM transcription factor {ECO:0000313|EMBL:AIB04472.1};
100272439	'LOC100272439'	mRNA	2.60588	3.32e-41	00910///Nitrogen metabolism			R00132///carbonate hydro-lyase (carbon-dioxide-forming); carbonic Carbonic acid <=> CO2 + H2O+++R10092///carbonate hydro-lyase (carbon-dioxide-forming) HCO3- + H+ <=> CO2 + H2O		GO:0004089///carbonate dehydratase activity+++GO:0008270///zinc ion binding	GO:0009440///cyanate catabolic process+++GO:0015976///carbon utilization	carbonic anhydrase	PF00484///Carbonic anhydrase	COG0288///Carbonic anhydrase	KOG1578///carbonate dehydratase activity	IPR001765///Carbonic anhydrase+++IPR015892///Carbonic anhydrase, prokaryotic-like, conserved site+++IPR036874///Carbonic anhydrase superfamily	mito///mitochondria	[A0A1D6ERK0_MAIZE|Unreviewed]RecName: Full=Carbonic anhydrase {ECO:0000256|RuleBase:RU003956}; EC=4.2.1.1 {ECO:0000256|RuleBase:RU003956}; AltName: Full=Carbonate dehydratase {ECO:0000256|RuleBase:RU003956};+++[B4FNM0_MAIZE|Unreviewed]RecName: Full=Carbonic anhydrase {ECO:0000256|RuleBase:RU003956}; EC=4.2.1.1 {ECO:0000256|RuleBase:RU003956}; AltName: Full=Carbonate dehydratase {ECO:0000256|RuleB…
100286202	'LOC100286202'	mRNA	2.60347	1.07e-07					GO:0005634///nucleus	GO:0004861///cyclin-dependent protein serine/threonine kinase inhibitor activity+++GO:0016301///kinase activity	GO:0007050///cell cycle arrest	cyclin dependent kinase inhibitor	PF02234///Cyclin-dependent kinase inhibitor		ENOG502QXA1///No_INFO	IPR003175///Cyclin-dependent kinase inhibitor	extr///extracellular	[B6U1V6_MAIZE|Unreviewed]RecName: Full=Cyclin-dependent kinase inhibitor {ECO:0000256|PIRNR:PIRNR017811};+++[C4JAE2_MAIZE|Unreviewed]RecName: Full=Cyclin-dependent kinase inhibitor {ECO:0000256|PIRNR:PIRNR017811};
103630071	'LOC103630071'	mRNA	2.60007	7.96e-27								uncharacterized LOC103630071			ENOG502R3HD///No_INFO		nucl///nucleus	[A0A1D6LZD1_MAIZE|Unreviewed]SubName: Full=Uncharacterized protein {ECO:0000313|EMBL:AQK84446.1, ECO:0000313|EnsemblPlants:Zm00001d037608_P001};
103640523	'LOC103640523'	mRNA	2.59696	2.28e-05								protein JINGUBANG-like					nucl///nucleus
542324	'LOC542324'	mRNA	2.59686	2.65e-19				R06135///sucrose:sucrose 1F-beta-D-fructosyltransferase 2 Sucrose <=> G02515 + D-Glucose	GO:0016021///integral component of membrane	GO:0004553///hydrolase activity, hydrolyzing O-glycosyl compounds+++GO:0004564///beta-fructofuranosidase activity+++GO:0004575///sucrose alpha-glucosidase activity+++GO:0016740///transferase activity+++GO:0016787///hydrolase activity+++GO:0016798///hydrolase activity, acting on glycosyl bonds	GO:0005975///carbohydrate metabolic process+++GO:0008152///metabolic process	invertase 2	PF00251///Glycosyl hydrolases family 32 N-terminal domain+++PF08244///Glycosyl hydrolases family 32 C terminal+++PF11837///Domain of unknown function (DUF3357)		KOG0228///beta-fructofuranosidase activity	IPR001362///Glycoside hydrolase, family 32+++IPR013148///Glycosyl hydrolase family 32, N-terminal+++IPR013189///Glycosyl hydrolase family 32, C-terminal+++IPR013320///Concanavalin A-like lectin/glucanase domain superfamily+++IPR018053///Glycoside hydrolase, family 32, active site+++IPR021792///Beta-fructofuranosidase+++IPR023296///Glycosyl hydrolase, five-bladed beta-propellor domain superfamily	plas///plasma	[A0A3L6EYD9_MAIZE|Unreviewed]SubName: Full=Sucrose:sucrose 1-fructosyltransferase {ECO:0000313|EMBL:PWZ24387.1};+++[B6T0A9_MAIZE|Unreviewed]SubName: Full=Beta-fructofuranosidase 1 {ECO:0000313|EMBL:ACG30542.1}; SubName: Full=Invertase {ECO:0000313|EMBL:ADZ54345.1};+++[Q7XTK7_MAIZE|Unreviewed]SubName: Full=Vacuolar invertase {ECO:0000313|EMBL:CAD91358.1}; EC=3.2.1.26 {ECO:0000313|EMBL:CAD91358.1};…
100191584	'LOC100191584'	mRNA	2.59333	3.13e-06					GO:0005618///cell wall+++GO:0048046///apoplast	GO:0004553///hydrolase activity, hydrolyzing O-glycosyl compounds+++GO:0016762///xyloglucan:xyloglucosyl transferase activity+++GO:0016787///hydrolase activity	GO:0006073///cellular glucan metabolic process+++GO:0010411///xyloglucan metabolic process+++GO:0042546///cell wall biogenesis+++GO:0071555///cell wall organization	xyloglucan endotransglucosylase/hydrolase protein 23	PF00722///Glycosyl hydrolases family 16+++PF06955///Xyloglucan endo-transglycosylase (XET) C-terminus		ENOG502QQ71///No_INFO	IPR000757///Glycoside hydrolase family 16+++IPR008263///Glycoside hydrolase, family 16, active site+++IPR010713///Xyloglucan endo-transglycosylase, C-terminal+++IPR013320///Concanavalin A-like lectin/glucanase domain superfamily+++IPR016455///Xyloglucan endotransglucosylase/hydrolase	extr///extracellular	[A0A3L6EQE8_MAIZE|Unreviewed]RecName: Full=Xyloglucan endotransglucosylase/hydrolase {ECO:0000256|RuleBase:RU361120}; EC=2.4.1.207 {ECO:0000256|RuleBase:RU361120};+++[B4F9C6_MAIZE|Unreviewed]RecName: Full=Xyloglucan endotransglucosylase/hydrolase {ECO:0000256|RuleBase:RU361120}; EC=2.4.1.207 {ECO:0000256|RuleBase:RU361120};+++[C0P7W9_MAIZE|Unreviewed]RecName: Full=Xyloglucan endotransglucosylase/…
100273969	'LOC100273969'	mRNA	2.58956	0.00942656					GO:0005886///plasma membrane+++GO:0016020///membrane+++GO:0016021///integral component of membrane	GO:0005345///purine nucleobase transmembrane transporter activity+++GO:0022857///transmembrane transporter activity	GO:0006863///purine nucleobase transport+++GO:0015853///adenine transport+++GO:0015854///guanine transport+++GO:0055085///transmembrane transport+++GO:1904823///purine nucleobase transmembrane transport	uncharacterized LOC100273969	PF00860///Permease family	COG2252///Xanthine/uracil/vitamin C permease, AzgA family	ENOG502QQ5E///No_INFO	IPR006043///Xanthine/uracil/vitamin C permease+++IPR029950///Adenine/guanine permease AZG2	plas///plasma	[B4FYD2_MAIZE|Unreviewed]SubName: Full=Uncharacterized protein {ECO:0000313|EMBL:ACF87125.1};
100283632	'LOC100283632'	mRNA	2.58946	1.08e-22	00100///Steroid biosynthesis			R03775///Cycloeucalenol lyase (cyclopropane-decyclizing) Cycloeucalenol <=> Obtusifoliol	GO:0016021///integral component of membrane	GO:0047793///cycloeucalenol cycloisomerase activity		cycloeucalenol cycloisomerase	PF14291///Domain of unknown function (DUF4371)		ENOG502QPQD///No_INFO+++ENOG502QPR8///No_INFO	IPR012337///Ribonuclease H-like superfamily+++IPR020532///Cycloeucalenol cycloisomerase+++IPR025398///Domain of unknown function DUF4371	plas///plasma	[B4FQS2_MAIZE|Unreviewed]SubName: Full=General transcription factor 2-related zinc finger protein {ECO:0000313|EMBL:AQK79125.1};+++[B6TK44_MAIZE|Unreviewed]SubName: Full=Cycloeucalenol cycloisomerase {ECO:0000313|EMBL:ACG37477.1};
103627244	'LOC103627244'	mRNA	2.58756	8.42e-27						GO:0004857///enzyme inhibitor activity		uncharacterized LOC103627244	PF04043///Plant invertase/pectin methylesterase inhibitor		ENOG502R7TC///No_INFO	IPR006501///Pectinesterase inhibitor domain+++IPR034088///Pla a 1-like+++IPR035513///Invertase/pectin methylesterase inhibitor domain superfamily	extr///extracellular	[A0A1D6HA45_MAIZE|Unreviewed]RecName: Full=PMEI domain-containing protein {ECO:0000259|SMART:SM00856};
100285280	'LOC100285280'	mRNA	2.58688	6.55e-21						GO:0016874///ligase activity		ubiquitin-protein ligase CIP8	PF13639///Ring finger domain		KOG0800///ubiquitin-protein transferase activity	IPR001841///Zinc finger, RING-type+++IPR013083///Zinc finger, RING/FYVE/PHD-type	extr///extracellular	[B6U2Q9_MAIZE|Unreviewed]SubName: Full=Ubiquitin-protein ligase CIP8 {ECO:0000313|EMBL:ACG43642.1};
542059	'LOC542059'	mRNA	2.58285	0.0339496					GO:0005576///extracellular region+++GO:0005618///cell wall+++GO:0048046///apoplast	GO:0004553///hydrolase activity, hydrolyzing O-glycosyl compounds+++GO:0016740///transferase activity+++GO:0016757///transferase activity, transferring glycosyl groups+++GO:0016762///xyloglucan:xyloglucosyl transferase activity+++GO:0016787///hydrolase activity+++GO:0016798///hydrolase activity, acting on glycosyl bonds	GO:0005975///carbohydrate metabolic process+++GO:0006073///cellular glucan metabolic process+++GO:0008152///metabolic process+++GO:0010411///xyloglucan metabolic process+++GO:0042546///cell wall biogenesis+++GO:0071555///cell wall organization	xyloglucan endo-transglycosylase/hydrolase	PF00722///Glycosyl hydrolases family 16+++PF06955///Xyloglucan endo-transglycosylase (XET) C-terminus		ENOG502QQ71///No_INFO	IPR000757///Glycoside hydrolase family 16+++IPR008264///Beta-glucanase+++IPR010713///Xyloglucan endo-transglycosylase, C-terminal+++IPR013320///Concanavalin A-like lectin/glucanase domain superfamily+++IPR016455///Xyloglucan endotransglucosylase/hydrolase	extr///extracellular	[C0P6G9_MAIZE|Unreviewed]RecName: Full=Xyloglucan endotransglucosylase/hydrolase {ECO:0000256|RuleBase:RU361120}; EC=2.4.1.207 {ECO:0000256|RuleBase:RU361120};+++[Q5JZX2_MAIZE|Unreviewed]RecName: Full=Xyloglucan endotransglucosylase/hydrolase {ECO:0000256|RuleBase:RU361120}; EC=2.4.1.207 {ECO:0000256|RuleBase:RU361120};
103637414	'LOC103637414'	mRNA	2.58109	0.030266	04016///MAPK signaling pathway - plant				GO:0005737///cytoplasm	GO:0004674///protein serine/threonine kinase activity+++GO:0005524///ATP binding	GO:0007346///regulation of mitotic cell cycle+++GO:0023014///signal transduction by protein phosphorylation+++GO:0031098///stress-activated protein kinase signaling cascade+++GO:0032147///activation of protein kinase activity	mitogen-activated protein kinase kinase kinase 17	PF00069///Protein kinase domain		KOG0198///MAP kinase kinase kinase activity	IPR000719///Protein kinase domain+++IPR008271///Serine/threonine-protein kinase, active site+++IPR011009///Protein kinase-like domain superfamily+++IPR017441///Protein kinase, ATP binding site	cyto_mito///cytosol	[K7V4P4_MAIZE|Unreviewed]SubName: Full=Putative MAPKKK family protein kinase {ECO:0000313|EMBL:AQK97685.1};
103644129	'LOC103644129'	mRNA	2.5796	2.98e-15					GO:0016021///integral component of membrane			uncharacterized LOC103644129			ENOG502QZ0Q///No_INFO		plas///plasma	[A0A1D6L6P2_MAIZE|Unreviewed]SubName: Full=Uncharacterized protein {ECO:0000313|EMBL:ONM09966.1, ECO:0000313|EnsemblPlants:Zm00001d034331_P001};
100273211	'LOC100273211'	mRNA	2.57456	3.9e-36					GO:0005886///plasma membrane+++GO:0016021///integral component of membrane	GO:0022857///transmembrane transporter activity		WAT1-related protein	PF00892///EamA-like transporter family		ENOG502QQ3S///No_INFO	IPR000620///EamA domain+++IPR030184///WAT1-related protein	plas///plasma	[B4FTK8_MAIZE|Unreviewed]RecName: Full=WAT1-related protein {ECO:0000256|RuleBase:RU363077};
100272419	'LOC100272419'	mRNA	2.57345	7.73e-10					GO:0005886///plasma membrane+++GO:0016021///integral component of membrane	GO:0042802///identical protein binding+++GO:0051119///sugar transmembrane transporter activity	GO:0008643///carbohydrate transport	Bidirectional sugar transporter SWEET2	PF03083///Sugar efflux transporter for intercellular exchange		KOG1623///sugar transmembrane transporter activity	IPR004316///SWEET sugar transporter	plas///plasma	[B4FNJ0_MAIZE|Unreviewed]RecName: Full=Bidirectional sugar transporter SWEET {ECO:0000256|RuleBase:RU910715};
100192913	'LOC100192913'	mRNA	2.57239	1.95e-33					GO:0005886///plasma membrane			uncharacterized LOC100192913	PF07173///Glycine-rich domain-containing protein-like		ENOG502QQ1A///No_INFO	IPR009836///Glycine-rich domain-containing protein-like	cyto///cytosol	[B4FD33_MAIZE|Unreviewed]SubName: Full=Uncharacterized protein {ECO:0000313|EMBL:ACF80026.1};
100285512	'LOC100285512'	mRNA	2.5694	1.28e-10					GO:0016020///membrane+++GO:0016021///integral component of membrane	GO:0046872///metal ion binding	GO:0055114///oxidation-reduction process	uncharacterized LOC100285512	PF03188///Eukaryotic cytochrome b561+++PF04526///Protein of unknown function (DUF568)		KOG4293///DOMON domain-containing protein	IPR005018///DOMON domain+++IPR006593///Cytochrome b561/ferric reductase transmembrane+++IPR017214///Cytochrome b561 and DOMON domain-containing protein	plas///plasma	[B6U5U8_MAIZE|Unreviewed]RecName: Full=Cytochrome b561 and DOMON domain-containing protein {ECO:0000256|PIRNR:PIRNR037471};
100283423	'LOC100283423'	mRNA	2.56443	0.00378609						GO:0046983///protein dimerization activity		uncharacterized LOC100283423	PF00010///Helix-loop-helix DNA-binding domain		ENOG502QQHH///No_INFO	IPR011598///Myc-type, basic helix-loop-helix (bHLH) domain+++IPR036638///Helix-loop-helix DNA-binding domain superfamily	nucl///nucleus	[A0A1D6JMY8_MAIZE|Unreviewed]SubName: Full=Transcription factor bHLH93 {ECO:0000313|EMBL:ONL93410.1};+++[B6TIA0_MAIZE|Unreviewed]SubName: Full=DNA binding protein {ECO:0000313|EMBL:ACG36833.1};+++[C0HGA2_MAIZE|Unreviewed]SubName: Full=BHLH transcription factor {ECO:0000313|EMBL:AIB04478.1};
100281673	'LOC100281673'	mRNA	2.55964	6.62e-19						GO:0004842///ubiquitin-protein transferase activity+++GO:0016874///ligase activity	GO:0016567///protein ubiquitination	ubiquitin-protein ligase	PF04564///U-box domain		ENOG502QRXY///No_INFO	IPR003613///U box domain+++IPR011989///Armadillo-like helical+++IPR013083///Zinc finger, RING/FYVE/PHD-type+++IPR016024///Armadillo-type fold	mito///mitochondria	[B6SXP3_MAIZE|Unreviewed]RecName: Full=RING-type E3 ubiquitin transferase {ECO:0000256|SAAS:SAAS01220316}; EC=2.3.2.27 {ECO:0000256|SAAS:SAAS01220316};
103635714	'LOC103635714'	mRNA	2.55608	1.02e-74					GO:0005773///vacuole+++GO:0005774///vacuolar membrane+++GO:0016020///membrane+++GO:0016021///integral component of membrane	GO:0015250///water channel activity+++GO:0015267///channel activity	GO:0006833///water transport+++GO:0055085///transmembrane transport	aquaporin TIP4-2-like	PF00230///Major intrinsic protein		KOG0223///water channel activity	IPR000425///Major intrinsic protein+++IPR022357///Major intrinsic protein, conserved site+++IPR023271///Aquaporin-like+++IPR034294///Aquaporin transporter	plas///plasma	[TIP42_MAIZE|Reviewed]RecName: Full=Aquaporin TIP4-2; AltName: Full=Tonoplast intrinsic protein 4-2; AltName: Full=ZmTIP4-2; AltName: Full=ZmTIP4;2;
103646874	'LOC103646874'	mRNA	2.55277	0.0173761					GO:0005623///cell+++GO:0005829///cytosol		GO:0009903///chloroplast avoidance movement+++GO:0009904///chloroplast accumulation movement	WEB family protein At2g17940			ENOG502RXY7///No_INFO		cyto///cytosol	[A0A1D6EFR8_MAIZE|Unreviewed]SubName: Full=WEB family protein {ECO:0000313|EMBL:ONM19025.1};+++[A0A3L6FYS6_MAIZE|Unreviewed]SubName: Full=Uncharacterized protein {ECO:0000313|EMBL:PWZ40029.1};
100277562	'LOC100277562'	mRNA	2.54933	4.68e-23						GO:0046872///metal ion binding		uncharacterized LOC100277562	PF00642///Zinc finger C-x8-C-x5-C-x3-H type (and similar)		KOG1595///DNA binding	IPR000571///Zinc finger, CCCH-type	nucl///nucleus	[B6TW74_MAIZE|Unreviewed]SubName: Full=Uncharacterized protein {ECO:0000313|EMBL:ACG41357.1};+++[C0PFP1_MAIZE|Unreviewed]SubName: Full=Zinc finger CCCH domain-containing protein 23 {ECO:0000313|EMBL:AQK84750.1};
107403162	'LOC107403162'	mRNA	2.54871	1.98e-05							GO:0006869///lipid transport	Nonspecific lipid-transfer protein	PF14368///Probable lipid transfer		ENOG502S3N0///No_INFO	IPR016140///Bifunctional inhibitor/plant lipid transfer protein/seed storage helical domain+++IPR033872///Non-specific lipid-transfer protein type 2+++IPR036312///Bifunctional inhibitor/plant lipid transfer protein/seed storage helical domain superfamily	extr///extracellular	[A0A1D6JKW8_MAIZE|Unreviewed]SubName: Full=Nonspecific lipid-transfer protein {ECO:0000313|EMBL:ONL92812.1};+++[A0A317YAU6_MAIZE|Unreviewed]SubName: Full=Non-specific lipid-transfer protein 2 {ECO:0000313|EMBL:PWZ55196.1};+++[B6SP11_MAIZE|Unreviewed]SubName: Full=Nonspecific lipid-transfer protein {ECO:0000313|EMBL:ACG26594.1};
100501272	'LOC100501272'	mRNA	2.54506	5.12e-34	00400///Phenylalanine, tyrosine and tryptophan biosynthesis+++01130///Biosynthesis of antibiotics+++01230///Biosynthesis of amino acids		M00022///Shikimate pathway, phosphoenolpyruvate + erythrose-4P => chorismate	R01826///Phosphoenolpyruvate:D-erythrose-4-phosphate C-(1-carboxyvinyl)transferase (phosphate hydrolysing, 2-carboxy-2-oxoethyl-forming) Phosphoenolpyruvate + D-Erythrose 4-phosphate + H2O <=> 2-Dehydro-3-deoxy-D-arabino-heptonate 7-phosphate + Orthophosphate	GO:0009507///chloroplast	GO:0003849///3-deoxy-7-phosphoheptulonate synthase activity	GO:0009073///aromatic amino acid family biosynthetic process+++GO:0009423///chorismate biosynthetic process	Phospho-2-dehydro-3-deoxyheptonate aldolase 2 chloroplastic	PF01474///Class-II DAHP synthetase family	COG0722///3-deoxy-D-arabino-heptulosonate 7-phosphate (DAHP) synthase	ENOG502QPP7///No_INFO	IPR002480///DAHP synthetase, class II+++IPR013785///Aldolase-type TIM barrel	mito///mitochondria	[A0A1D6F1X1_MAIZE|Unreviewed]RecName: Full=Phospho-2-dehydro-3-deoxyheptonate aldolase {ECO:0000256|RuleBase:RU363071}; EC=2.5.1.54 {ECO:0000256|RuleBase:RU363071};+++[A0A3L6G175_MAIZE|Unreviewed]RecName: Full=Phospho-2-dehydro-3-deoxyheptonate aldolase {ECO:0000256|RuleBase:RU363071}; EC=2.5.1.54 {ECO:0000256|RuleBase:RU363071};
100274177	'LOC100274177'	mRNA	2.54428	1.98e-15								uncharacterized LOC100274177	PF05911///Filament-like plant protein, long coiled-coil		ENOG502QU34///No_INFO	IPR008587///Filament-like plant protein	nucl///nucleus	[B4FZF2_MAIZE|Unreviewed]SubName: Full=Uncharacterized protein {ECO:0000313|EMBL:ACF87495.1};+++[K7W1A6_MAIZE|Unreviewed]SubName: Full=Putative DUF869 domain containing family protein {ECO:0000313|EMBL:AQL08064.1};
103641709	'LOC103641709'	mRNA	2.54268	0.0027272								uncharacterized LOC103641709			ENOG502SQF8///No_INFO		mito///mitochondria
103636186	'LOC103636186'	mRNA	2.54233	0.0364551								uncharacterized LOC103636186					extr///extracellular
103643955	'LOC103643955'	mRNA	2.54074	0.00332087								ACT domain-containing protein ACR3	PF01842///ACT domain		ENOG502QQHS///No_INFO	IPR002912///ACT domain+++IPR040217///ACT domain-containing protein ACR1-12	cyto_nucl///cytosol
100276695	'LOC100276695'	mRNA	2.53798	0.000608					GO:0005576///extracellular region		GO:0006952///defense response	Osmotin-like protein OSM34	PF00314///Thaumatin family		ENOG502QV4N///No_INFO	IPR001938///Thaumatin family+++IPR017949///Thaumatin, conserved site+++IPR037176///Osmotin/thaumatin-like superfamily	extr///extracellular	[A0A1D6N932_MAIZE|Unreviewed]SubName: Full=Osmotin-like protein OSM34 {ECO:0000313|EMBL:ONM37053.1};+++[B6TGN8_MAIZE|Unreviewed]SubName: Full=Uncharacterized protein {ECO:0000313|EMBL:ACG36271.1};
541647	'LOC541647'	mRNA	2.53253	3.63e-39	04144///Endocytosis	H00266///Hereditary spastic paraplegia			GO:0005886///plasma membrane			physical impedance induced protein 2	PF06911///Senescence-associated protein		ENOG502QPY0///No_INFO	IPR009686///Senescence/spartin-associated	nucl///nucleus	[A0A3L6EGL8_MAIZE|Unreviewed]SubName: Full=Protein EARLY-RESPONSIVE TO DEHYDRATION 7, chloroplastic {ECO:0000313|EMBL:PWZ19965.1};+++[B6UCD3_MAIZE|Unreviewed]SubName: Full=Physical impedance induced protein2 {ECO:0000313|EMBL:AQK67205.1}; SubName: Full=Senescence-associated protein 12 {ECO:0000313|EMBL:ACG47016.1};+++[O24557_MAIZE|Unreviewed]SubName: Full=Physical impedance induced protein {ECO:0…
103654118	'LOC103654118'	mRNA	2.5321	1.78e-05								uncharacterized LOC103654118	PF04937///Protein of unknown function (DUF 659)			IPR007021///Domain of unknown function DUF659+++IPR012337///Ribonuclease H-like superfamily	cyto///cytosol
100281265	'LOC100281265'	mRNA	2.5298	3.6e-07					GO:0016021///integral component of membrane			uncharacterized LOC100281265				IPR001810///F-box domain	cyto///cytosol	[B6STT8_MAIZE|Unreviewed]SubName: Full=F-box domain containing protein {ECO:0000313|EMBL:ACG28271.1};+++[B6T4H1_MAIZE|Unreviewed]SubName: Full=F-box domain containing protein {ECO:0000313|EMBL:ACG32004.1};+++[B6UH70_MAIZE|Unreviewed]SubName: Full=F-box domain containing protein {ECO:0000313|EMBL:ACG48703.1};
103635090	'LOC103635090'	mRNA	2.52759	0.000793	00260///Glycine, serine and threonine metabolism+++00310///Lysine degradation+++04146///Peroxisome			R00610///sarcosine:oxygen oxidoreductase (demethylating) Sarcosine + H2O + Oxygen <=> Glycine + Formaldehyde + Hydrogen peroxide+++R02204///L-Pipecolate:oxygen 1,6-oxidoreductase L-Pipecolate + Oxygen <=> (S)-2,3,4,5-Tetrahydropyridine-2-carboxylate + Hydrogen peroxide		GO:0008115///sarcosine oxidase activity		probable sarcosine oxidase	PF01266///FAD dependent oxidoreductase	COG0665///Glycine/D-amino acid oxidase (deaminating)	KOG2820///sarcosine oxidase activity	IPR006076///FAD dependent oxidoreductase+++IPR036188///FAD/NAD(P)-binding domain superfamily	mito///mitochondria	[K7VC32_MAIZE|Unreviewed]SubName: Full=Putative sarcosine oxidase {ECO:0000313|EMBL:AQK91381.1};
100383653	'LOC100383653'	mRNA	2.52685	1.96e-59						GO:0005524///ATP binding	GO:0019538///protein metabolic process	Chaperone protein ClpD chloroplastic	PF00004///ATPase family associated with various cellular activities (AAA)+++PF02861///Clp amino terminal domain, pathogenicity island component+++PF07724///AAA domain (Cdc48 subfamily)+++PF10431///C-terminal, D2-small domain, of ClpB protein +++PF17871///AAA lid domain	COG0542///ATP-dependent Clp protease ATP-binding subunit ClpA	KOG1051///ATP binding	IPR001270///ClpA/B family+++IPR003593///AAA+ ATPase domain+++IPR003959///ATPase, AAA-type, core+++IPR004176///Clp, N-terminal+++IPR018368///ClpA/B, conserved site 1+++IPR019489///Clp ATPase, C-terminal+++IPR027417///P-loop containing nucleoside triphosphate hydrolase+++IPR028299///ClpA/B, conserved site 2+++IPR036628///Clp, N-terminal domain superfamily+++IPR041546///ClpA/ClpB, AAA lid domain	mito///mitochondria	[A0A1D6H9K3_MAIZE|Unreviewed]SubName: Full=Chaperone protein ClpD chloroplastic {ECO:0000313|EMBL:AQK71386.1};+++[C0PI40_MAIZE|Unreviewed]SubName: Full=Uncharacterized protein {ECO:0000313|EMBL:ACN34856.1};
100383182	'LOC100383182'	mRNA	2.52434	2.14e-09					GO:0016020///membrane+++GO:0016021///integral component of membrane			uncharacterized LOC100383182	PF03168///Late embryogenesis abundant protein		ENOG502QVVS///No_INFO	IPR004864///Late embryogenesis abundant protein, LEA_2 subgroup	plas///plasma	[C0PDX3_MAIZE|Unreviewed]RecName: Full=LEA_2 domain-containing protein {ECO:0000259|Pfam:PF03168};
100101538	'LOC100101538'	mRNA	2.5221	2.54e-10					GO:0005634///nucleus	GO:0005524///ATP binding	GO:0006351///transcription, DNA-templated+++GO:0006355///regulation of transcription, DNA-templated+++GO:0032502///developmental process	growth-regulating factor 5-like	PF08879///WRC+++PF08880///QLQ		ENOG502QSFK///No_INFO	IPR014977///WRC domain+++IPR014978///Glutamine-Leucine-Glutamine, QLQ+++IPR031137///Growth-regulating factor	nucl///nucleus	[A5HEG4_MAIZE|Unreviewed]SubName: Full=Putative growth-regulating factor 5 {ECO:0000313|EMBL:ABQ01218.1};+++[K7TNA3_MAIZE|Unreviewed]SubName: Full=GRF transcription factor {ECO:0000313|EMBL:AIB05349.1}; SubName: Full=Growth-regulating factor {ECO:0000313|EMBL:AQK45891.1};
100284394	'LOC100284394'	mRNA	2.5188	1.87e-59	00250///Alanine, aspartate and glutamate metabolism+++00410///beta-Alanine metabolism+++00430///Taurine and hypotaurine metabolism+++00650///Butanoate metabolism	H01097///Spastic quadriplegic cerebral palsy	M00027///GABA (gamma-Aminobutyrate) shunt	R00261///L-glutamate 1-carboxy-lyase (4-aminobutanoate-forming) L-Glutamate <=> 4-Aminobutanoate + CO2+++R00489///L-aspartate 1-carboxy-lyase (beta-alanine-forming) L-Aspartate <=> beta-Alanine + CO2+++R01682///3-Sulfo-L-alanine carboxy-lyase (taurine-forming) L-Cysteate <=> Taurine + CO2+++R02466///3-sulfino-L-alanine carboxy-lyase 3-Sulfino-L-alanine <=> Hypotaurine + CO2	GO:0005829///cytosol	GO:0003824///catalytic activity+++GO:0004351///glutamate decarboxylase activity+++GO:0016740///transferase activity+++GO:0016829///lyase activity+++GO:0016831///carboxy-lyase activity+++GO:0030170///pyridoxal phosphate binding	GO:0006536///glutamate metabolic process+++GO:0006538///glutamate catabolic process+++GO:0019752///carboxylic acid metabolic process	glutamate decarboxylase	PF00282///Pyridoxal-dependent decarboxylase conserved domain	COG0076///Glutamate or tyrosine decarboxylase or a related PLP-dependent protein	KOG1383///sphinganine-1-phosphate aldolase activity	IPR002129///Pyridoxal phosphate-dependent decarboxylase+++IPR010107///Glutamate decarboxylase+++IPR015421///Pyridoxal phosphate-dependent transferase, major domain+++IPR015424///Pyridoxal phosphate-dependent transferase	cyto///cytosol	[A0A3L6G063_MAIZE|Unreviewed]RecName: Full=Glutamate decarboxylase {ECO:0000256|RuleBase:RU361171}; EC=4.1.1.15 {ECO:0000256|RuleBase:RU361171};+++[B6TT27_MAIZE|Unreviewed]RecName: Full=Glutamate decarboxylase {ECO:0000256|RuleBase:RU361171}; EC=4.1.1.15 {ECO:0000256|RuleBase:RU361171};+++[B9TST3_MAIZE|Unreviewed]RecName: Full=Glutamate decarboxylase {ECO:0000256|RuleBase:RU361171}; EC=4.1.1.15 {…
103642003	'LOC103642003'	mRNA	2.51643	9.18e-05					GO:0016021///integral component of membrane	GO:0004672///protein kinase activity+++GO:0005524///ATP binding		putative kinase-like protein TMKL1	PF00069///Protein kinase domain		KOG1187///protein serine/threonine kinase activity	IPR000719///Protein kinase domain+++IPR011009///Protein kinase-like domain superfamily	extr///extracellular	[K7TVZ2_MAIZE|Unreviewed]SubName: Full=Putative leucine-rich repeat receptor-like protein kinase family protein {ECO:0000313|EMBL:AQK45791.1};
100037797	'LOC100037797'	mRNA	2.51348	9.2e-47	00562///Inositol phosphate metabolism+++01130///Biosynthesis of antibiotics			R07324///1D-myo-inositol-3-phosphate lyase (isomerizing) D-Glucose 6-phosphate <=> 1D-myo-Inositol 3-phosphate	GO:0005737///cytoplasm+++GO:0016021///integral component of membrane	GO:0004512///inositol-3-phosphate synthase activity+++GO:0016853///isomerase activity	GO:0006021///inositol biosynthetic process+++GO:0008654///phospholipid biosynthetic process	inositol-3-phosphate synthase-like	PF01658///Myo-inositol-1-phosphate synthase+++PF07994///Myo-inositol-1-phosphate synthase	COG1260///Myo-inositol-1-phosphate synthase	KOG0693///inositol-3-phosphate synthase activity	IPR002587///Myo-inositol-1-phosphate synthase+++IPR013021///Myo-inositol-1-phosphate synthase, GAPDH-like+++IPR036291///NAD(P)-binding domain superfamily	cyto///cytosol	[A0A3L6DEE0_MAIZE|Unreviewed]SubName: Full=Inositol-3-phosphate synthase {ECO:0000313|EMBL:PWZ06991.1};+++[A1JUJ0_MAIZE|Unreviewed]SubName: Full=Inositol-3-phosphate synthase isozyme 1 {ECO:0000313|EMBL:AQL09106.1}; SubName: Full=Putative inositol-3-phosphate synthase {ECO:0000313|EMBL:CAL26915.1}; EC=5.5.1.4 {ECO:0000313|EMBL:CAL26915.1};
109939235	'LOC109939235'	mRNA	2.51313	1.44e-06					GO:0005634///nucleus	GO:0003677///DNA binding+++GO:0003700///DNA-binding transcription factor activity		ethylene-responsive transcription factor ERF053				IPR001471///AP2/ERF domain+++IPR016177///DNA-binding domain superfamily+++IPR036955///AP2/ERF domain superfamily	nucl///nucleus
100281147	'LOC100281147'	mRNA	2.51277	1.46e-05						GO:0003676///nucleic acid binding		zinc-finger protein 1	PF13912///C2H2-type zinc finger		KOG1721///DNA binding	IPR013087///Zinc finger C2H2-type+++IPR036236///Zinc finger C2H2 superfamily	nucl///nucleus	[B6SSM7_MAIZE|Unreviewed]SubName: Full=Zinc-finger protein 1 {ECO:0000313|EMBL:ACG27860.1};
100284486	'LOC100284486'	mRNA	2.50776	2.05e-35					GO:0046658///anchored component of plasma membrane	GO:0004553///hydrolase activity, hydrolyzing O-glycosyl compounds+++GO:0016787///hydrolase activity	GO:0005975///carbohydrate metabolic process	glucan endo-1,3-beta-glucosidase 7	PF00332///Glycosyl hydrolases family 17		ENOG502QQY7///No_INFO	IPR000490///Glycoside hydrolase family 17+++IPR017853///Glycoside hydrolase superfamily	extr///extracellular	[B6TU78_MAIZE|Unreviewed]SubName: Full=Glucan endo-1,3-beta-glucosidase 7 {ECO:0000313|EMBL:ACG40661.1};
100280984	'LOC100280984'	mRNA	2.50464	3.52e-05								serine-rich protein			ENOG502RZUD///No_INFO		nucl///nucleus	[B6SQN5_MAIZE|Unreviewed]SubName: Full=Serine-rich protein {ECO:0000313|EMBL:ACG27168.1};
100274527	'LOC100274527'	mRNA	2.50212	6.48e-13					GO:0016020///membrane+++GO:0016021///integral component of membrane	GO:0061630///ubiquitin protein ligase activity	GO:0006511///ubiquitin-dependent protein catabolic process+++GO:0016567///protein ubiquitination	putative RING zinc finger domain superfamily protein	PF13639///Ring finger domain		KOG0800///ubiquitin-protein transferase activity	IPR001841///Zinc finger, RING-type+++IPR013083///Zinc finger, RING/FYVE/PHD-type	extr///extracellular	[B4G1P5_MAIZE|Unreviewed]RecName: Full=RING-type domain-containing protein {ECO:0000259|PROSITE:PS50089};
100282732	'LOC100282732'	mRNA	2.50155	1.79e-07					GO:0005634///nucleus	GO:0003700///DNA-binding transcription factor activity+++GO:0046983///protein dimerization activity	GO:0006355///regulation of transcription, DNA-templated	uncharacterized LOC100282732	PF00010///Helix-loop-helix DNA-binding domain			IPR011598///Myc-type, basic helix-loop-helix (bHLH) domain+++IPR024097///Basic helix-loop-helix leucine zipper transcription factor+++IPR036638///Helix-loop-helix DNA-binding domain superfamily	nucl///nucleus	[B6TAV6_MAIZE|Unreviewed]SubName: Full=BHLH transcription factor GBOF-1 {ECO:0000313|EMBL:ACG34239.1};
100281945	'LOC100281945'	mRNA	2.50057	0.00385257					GO:0005576///extracellular region	GO:0004867///serine-type endopeptidase inhibitor activity		Bowman-Birk type wound-induced proteinase inhibitor WIP1				IPR000877///Proteinase inhibitor I12, Bowman-Birk+++IPR035995///Bowman-Birk type proteinase inhibitor	extr///extracellular	[A0A3L6FDA8_MAIZE|Unreviewed]RecName: Full=BOWMAN_BIRK domain-containing protein {ECO:0000259|SMART:SM00269};+++[B4FPL1_MAIZE|Unreviewed]SubName: Full=Bowman-Birk type wound-induced proteinase inhibitor WIP1 {ECO:0000313|EMBL:ACG31880.1, ECO:0000313|EnsemblPlants:Zm00001d040029_P001};
100274574	'LOC100274574'	mRNA	2.4992	3.73e-08					GO:0016020///membrane+++GO:0016021///integral component of membrane	GO:0016614///oxidoreductase activity, acting on CH-OH group of donors+++GO:0046577///long-chain-alcohol oxidase activity+++GO:0050660///flavin adenine dinucleotide binding		uncharacterized LOC100274574	PF00732///GMC oxidoreductase+++PF05199///GMC oxidoreductase		ENOG502QSD8///No_INFO	IPR000172///Glucose-methanol-choline oxidoreductase, N-terminal+++IPR007867///Glucose-methanol-choline oxidoreductase, C-terminal+++IPR012400///Long-chain-alcohol oxidase+++IPR036188///FAD/NAD(P)-binding domain superfamily	plas///plasma	[C0HFU4_MAIZE|Unreviewed]RecName: Full=Long-chain-alcohol oxidase {ECO:0000256|PIRNR:PIRNR028937}; EC=1.1.3.20 {ECO:0000256|PIRNR:PIRNR028937};+++[C4J691_MAIZE|Unreviewed]RecName: Full=Long-chain-alcohol oxidase {ECO:0000256|PIRNR:PIRNR028937}; EC=1.1.3.20 {ECO:0000256|PIRNR:PIRNR028937};
100280264	'LOC100280264'	mRNA	2.49791	3.7e-19					GO:0005634///nucleus+++GO:0042025///host cell nucleus	GO:0003712///transcription coregulator activity+++GO:0004402///histone acetyltransferase activity+++GO:0008270///zinc ion binding	GO:0006355///regulation of transcription, DNA-templated+++GO:0016573///histone acetylation	TAZ transcription factor	PF00651///BTB/POZ domain+++PF02135///TAZ zinc finger		KOG1778///histone acetyltransferase activity	IPR000197///Zinc finger, TAZ-type+++IPR000210///BTB/POZ domain+++IPR011333///SKP1/BTB/POZ domain superfamily+++IPR035898///TAZ domain superfamily	nucl///nucleus	[B8A2U0_MAIZE|Unreviewed]SubName: Full=TAZ transcription factor {ECO:0000313|EMBL:ADX60146.1};
100274154	'LOC100274154'	mRNA	2.49208	8.76e-28								uncharacterized LOC100274154	PF14009///Domain of unknown function (DUF4228)		ENOG502RY6K///No_INFO	IPR025322///Protein of unknown function DUF4228, plant	nucl///nucleus	[B4FZB9_MAIZE|Unreviewed]SubName: Full=Uncharacterized protein {ECO:0000313|EMBL:ACF87462.1};
103626217	'LOC103626217'	mRNA	2.49128	1.26e-17		H00844///Familial benign chronic pemphigus			GO:0016020///membrane+++GO:0016021///integral component of membrane+++GO:0043231///intracellular membrane-bounded organelle	GO:0000166///nucleotide binding+++GO:0005388///calcium-transporting ATPase activity+++GO:0005524///ATP binding+++GO:0019829///cation-transporting ATPase activity	GO:0006811///ion transport+++GO:0006816///calcium ion transport+++GO:0070588///calcium ion transmembrane transport	calcium-transporting ATPase 7, plasma membrane-type	PF00122///E1-E2 ATPase+++PF00689///Cation transporting ATPase, C-terminus+++PF00690///Cation transporter/ATPase, N-terminus+++PF00702///haloacid dehalogenase-like hydrolase	COG0474///Magnesium-transporting ATPase (P-type)	KOG0204///calcium-transporting ATPase activity	IPR001757///P-type ATPase+++IPR004014///Cation-transporting P-type ATPase, N-terminal+++IPR006068///Cation-transporting P-type ATPase, C-terminal+++IPR006408///P-type ATPase, subfamily IIB+++IPR008250///P-type ATPase, A domain superfamily+++IPR018303///P-type ATPase, phosphorylation site+++IPR023214///HAD superfamily+++IPR023298///P-type ATPase, transmembrane domain superfamily+++IPR023299///P-ty…	plas///plasma
100285056	'LOC100285056'	mRNA	2.49127	4.63e-05	00940///Phenylpropanoid biosynthesis			R00602///methanol:hydrogen-peroxide oxidoreductase Methanol + Hydrogen peroxide <=> Formaldehyde + 2 H2O+++R02596///Donor:hydrogen-peroxide oxidoreductase Coniferyl alcohol <=> Guaiacyl lignin+++R03919///Donor:hydrogen-peroxide oxidoreductase Sinapyl alcohol <=> Syringyl lignin+++R04007///Donor:hydrogen-peroxide oxidoreductase 4-Coumaryl alcohol <=> p-Hydroxyphenyl lignin+++R07443///donor:hydroge…	GO:0005576///extracellular region+++GO:0009505///plant-type cell wall+++GO:0009506///plasmodesma	GO:0004601///peroxidase activity+++GO:0016491///oxidoreductase activity+++GO:0020037///heme binding+++GO:0046872///metal ion binding	GO:0006979///response to oxidative stress+++GO:0042744///hydrogen peroxide catabolic process+++GO:0055114///oxidation-reduction process+++GO:0098869///cellular oxidant detoxification	peroxidase 2	PF00141///Peroxidase		ENOG502QPX7///No_INFO	IPR000823///Plant peroxidase+++IPR002016///Haem peroxidase+++IPR010255///Haem peroxidase superfamily+++IPR019793///Peroxidases heam-ligand binding site+++IPR019794///Peroxidase, active site+++IPR033905///Secretory peroxidase	extr///extracellular	[B6U0D4_MAIZE|Unreviewed]RecName: Full=Peroxidase {ECO:0000256|RuleBase:RU362060, ECO:0000256|SAAS:SAAS01215714}; EC=1.11.1.7 {ECO:0000256|RuleBase:RU362060, ECO:0000256|SAAS:SAAS01215714};
100191944	'LOC100191944'	mRNA	2.49008	0.000661	02010///ABC transporters	H01227///Inflammatory bowel disease (IBD)+++H01529///Avascular necrosis of femoral head+++H01709///Glucocorticoid-induced osteonecrosis			GO:0005886///plasma membrane+++GO:0005887///integral component of plasma membrane+++GO:0016021///integral component of membrane	GO:0005524///ATP binding+++GO:0016887///ATPase activity+++GO:0042626///ATPase activity, coupled to transmembrane movement of substances		uncharacterized LOC100191944	PF00005///ABC transporter+++PF00664///ABC transporter transmembrane region		KOG0055///ATPase activity, coupled to transmembrane movement of substances	IPR003439///ABC transporter-like+++IPR003593///AAA+ ATPase domain+++IPR011527///ABC transporter type 1, transmembrane domain+++IPR017871///ABC transporter, conserved site+++IPR027417///P-loop containing nucleoside triphosphate hydrolase+++IPR036640///ABC transporter type 1, transmembrane domain superfamily+++IPR039421///Type I protein exporter	plas///plasma	[B4FAR5_MAIZE|Unreviewed]SubName: Full=Uncharacterized protein {ECO:0000313|EMBL:ACF79208.1};+++[C0PDJ8_MAIZE|Unreviewed]SubName: Full=ABC transporter B family member 2 {ECO:0000313|EMBL:AQK54427.1};
100502222	'LOC100502222'	mRNA	2.48959	8.34e-52					GO:0005634///nucleus	GO:0003677///DNA binding+++GO:0003700///DNA-binding transcription factor activity+++GO:0003712///transcription coregulator activity+++GO:0043565///sequence-specific DNA binding+++GO:0044212///transcription regulatory region DNA binding	GO:0006355///regulation of transcription, DNA-templated	uncharacterized LOC100502222	PF00249///Myb-like DNA-binding domain		KOG0048///RNA polymerase II transcription regulator recruiting activity	IPR001005///SANT/Myb domain+++IPR009057///Homeobox-like domain superfamily+++IPR015495///Myb-like transcription factor+++IPR017930///Myb domain	nucl///nucleus	[A0A3L6FVI8_MAIZE|Unreviewed]SubName: Full=Transcription factor MYB44 {ECO:0000313|EMBL:PWZ38888.1};+++[C4J9F0_MAIZE|Unreviewed]SubName: Full=MYB transcription factor {ECO:0000313|EMBL:AIB04986.1}; SubName: Full=Transcription factor MYB44 {ECO:0000313|EMBL:ONM20787.1};
103651251	'LOC103651251'	mRNA	2.48269	0.000158					GO:0005886///plasma membrane+++GO:0016020///membrane+++GO:0016021///integral component of membrane	GO:0000166///nucleotide binding+++GO:0005524///ATP binding+++GO:0016887///ATPase activity+++GO:0042626///ATPase activity, coupled to transmembrane movement of substances	GO:0055085///transmembrane transport	ABC transporter G family member 38	PF00005///ABC transporter+++PF01061///ABC-2 type transporter+++PF08370///Plant PDR ABC transporter associated+++PF14510///ABC-transporter N-terminal		KOG0065///ATPase activity	IPR003439///ABC transporter-like+++IPR003593///AAA+ ATPase domain+++IPR013525///ABC-2 type transporter+++IPR013581///Plant PDR ABC transporter associated+++IPR027417///P-loop containing nucleoside triphosphate hydrolase+++IPR029481///ABC-transporter N-terminal domain+++IPR034001///ATP-binding cassette transporter, PDR-like subfamily G, domain 1+++IPR034003///ATP-binding cassette transporter, PDR-…	plas///plasma
542676	'LOC542676'	mRNA	2.48194	0.0167856				R09504///ubiquinol:oxygen oxidoreductase (non-electrogenic) 2 Ubiquinol + Oxygen <=> 2 Ubiquinone + 2 H2O	GO:0005739///mitochondrion+++GO:0016020///membrane+++GO:0016021///integral component of membrane+++GO:0070469///respiratory chain	GO:0009916///alternative oxidase activity+++GO:0016491///oxidoreductase activity+++GO:0046872///metal ion binding+++GO:0102721///ubiquinol:oxygen oxidoreductase activity	GO:0010230///alternative respiration+++GO:0055114///oxidation-reduction process	alternative oxidase AOX3 precursor	PF01786///Alternative oxidase		ENOG502QSB5///No_INFO	IPR002680///Alternative oxidase+++IPR038659///Alternative oxidase superfamily	mito///mitochondria	[Q8GT70_MAIZE|Unreviewed]RecName: Full=Ubiquinol oxidase {ECO:0000256|RuleBase:RU003779}; EC=1.10.3.11 {ECO:0000256|RuleBase:RU003779};
103643208	'LOC103643208'	mRNA	2.48021	3.82e-09						GO:0003824///catalytic activity+++GO:0016829///lyase activity+++GO:0030246///carbohydrate binding	GO:0005975///carbohydrate metabolic process	probable rhamnogalacturonate lyase B	PF06045///Rhamnogalacturonate lyase family+++PF14683///Polysaccharide lyase family 4, domain III+++PF14686///Polysaccharide lyase family 4, domain II		ENOG502QQM5///No_INFO	IPR008979///Galactose-binding-like domain superfamily+++IPR010325///Rhamnogalacturonate lyase+++IPR011013///Galactose mutarotase-like domain superfamily+++IPR013784///Carbohydrate-binding-like fold+++IPR029411///Rhamnogalacturonan lyase, domain III+++IPR029413///Rhamnogalacturonan lyase, domain II	mito///mitochondria
103639390	'LOC103639390'	mRNA	2.47939	0.00381745					GO:0005886///plasma membrane+++GO:0016021///integral component of membrane	GO:0004674///protein serine/threonine kinase activity+++GO:0004675///transmembrane receptor protein serine/threonine kinase activity+++GO:0005524///ATP binding	GO:0006468///protein phosphorylation	probable receptor-like serine/threonine-protein kinase At4g34500	PF00069///Protein kinase domain		KOG1187///protein serine/threonine kinase activity	IPR000719///Protein kinase domain+++IPR008271///Serine/threonine-protein kinase, active site+++IPR011009///Protein kinase-like domain superfamily+++IPR017441///Protein kinase, ATP binding site	extr_plas///extracellular	[K7VG11_MAIZE|Unreviewed]SubName: Full=Putative receptor-like serine/threonine-protein kinase {ECO:0000313|EMBL:AQL08275.1};
111590560	'LOC111590560'	mRNA	2.47706	1.51e-27					GO:0005739///mitochondrion+++GO:0016021///integral component of membrane	GO:0015292///uniporter activity	GO:0051560///mitochondrial calcium ion homeostasis	calcium uniporter protein 2, mitochondrial-like	PF04678///Mitochondrial calcium uniporter		KOG2966///uniporter activity	IPR006769///Calcium uniporter protein, C-terminal+++IPR039055///MCU family	mito///mitochondria
103636555	'LOC103636555'	mRNA	2.47395	5.83e-30	00130///Ubiquinone and other terpenoid-quinone biosynthesis+++00940///Phenylpropanoid biosynthesis+++00941///Flavonoid biosynthesis+++00945///Stilbenoid, diarylheptanoid and gingerol biosynthesis		M00039///Monolignol biosynthesis, phenylalanine/tyrosine => monolignol+++M00137///Flavanone biosynthesis, phenylalanine => naringenin	R02253///trans-cinnamate,[reduced NADPH---hemoprotein reductase]:oxygen oxidoreductase (4-hydroxylating) trans-Cinnamate + [Reduced NADPH---hemoprotein reductase] + Oxygen <=> 4-Coumarate + [Oxidized NADPH---hemoprotein reductase] + H2O+++R08815///cinnamoyl-CoA,[reduced NADPH---hemoprotein reductase]:oxygen oxidoreductase (4-hydroxylating) Cinnamoyl-CoA + [Reduced NADPH---hemoprotein reductase] +…	GO:0005774///vacuolar membrane+++GO:0005783///endoplasmic reticulum+++GO:0005794///Golgi apparatus+++GO:0005886///plasma membrane+++GO:0009505///plant-type cell wall+++GO:0009506///plasmodesma	GO:0004497///monooxygenase activity+++GO:0005506///iron ion binding+++GO:0016491///oxidoreductase activity+++GO:0016705///oxidoreductase activity, acting on paired donors, with incorporation or reduction of molecular oxygen+++GO:0016710///trans-cinnamate 4-monooxygenase activity+++GO:0020037///heme binding+++GO:0042802///identical protein binding+++GO:0046872///metal ion binding	GO:0006744///ubiquinone biosynthetic process+++GO:0009555///pollen development+++GO:0009698///phenylpropanoid metabolic process+++GO:0009808///lignin metabolic process+++GO:0032502///developmental process+++GO:0055114///oxidation-reduction process+++GO:0080167///response to karrikin	trans-cinnamate 4-monooxygenase	PF00067///Cytochrome P450		KOG0156///iron ion binding	IPR001128///Cytochrome P450+++IPR002401///Cytochrome P450, E-class, group I+++IPR017972///Cytochrome P450, conserved site+++IPR036396///Cytochrome P450 superfamily	E.R.///endoplasmic
113839550	'LOC113839550'	mRNA	2.47266	3.53e-36						GO:0016758///transferase activity, transferring hexosyl groups		uncharacterized LOC113839550				IPR002213///UDP-glucuronosyl/UDP-glucosyltransferase+++IPR035595///UDP-glycosyltransferase family, conserved site	extr///extracellular
100191982	'LOC100191982'	mRNA	2.4721	6.23e-08	00010///Glycolysis / Gluconeogenesis+++00030///Pentose phosphate pathway+++00051///Fructose and mannose metabolism+++00052///Galactose metabolism+++00680///Methane metabolism+++01130///Biosynthesis of antibiotics+++01200///Carbon metabolism+++01230///Biosynthesis of amino acids+++03018///RNA degradation	H00069///Glycogen storage disease+++H01762///Muscle glycogen storage disease+++H01945///Glycogen storage disease type VII	M00001///Glycolysis (Embden-Meyerhof pathway), glucose => pyruvate+++M00345///Formaldehyde assimilation, ribulose monophosphate pathway	R00756///ATP:D-fructose-6-phosphate 1-phosphotransferase ATP + D-Fructose 6-phosphate <=> ADP + D-Fructose 1,6-bisphosphate+++R03236///ATP:D-tagatose-6-phosphate 1-phosphotransferase D-Tagatose 6-phosphate + ATP <=> D-Tagatose 1,6-bisphosphate + ADP+++R03237///CTP:D-tagatose 6-phosphate 1-phosphotransferase CTP + D-Tagatose 6-phosphate <=> CDP + D-Tagatose 1,6-bisphosphate+++R03238///UTP:D-tagato…	GO:0005737///cytoplasm	GO:0003872///6-phosphofructokinase activity+++GO:0005524///ATP binding+++GO:0046872///metal ion binding	GO:0006002///fructose 6-phosphate metabolic process	ATP-dependent 6-phosphofructokinase 2	PF00365///Phosphofructokinase	COG0205///6-phosphofructokinase		IPR000023///Phosphofructokinase domain+++IPR012004///Pyrophosphate-dependent phosphofructokinase TP0108-type+++IPR022953///ATP-dependent 6-phosphofructokinase+++IPR035966///Phosphofructokinase superfamily	cyto///cytosol	[B4FAW1_MAIZE|Unreviewed]RecName: Full=ATP-dependent 6-phosphofructokinase {ECO:0000256|HAMAP-Rule:MF_03186}; Short=ATP-PFK {ECO:0000256|HAMAP-Rule:MF_03186}; Short=Phosphofructokinase {ECO:0000256|HAMAP-Rule:MF_03186}; EC=2.7.1.11 {ECO:0000256|HAMAP-Rule:MF_03186}; AltName: Full=Phosphohexokinase {ECO:0000256|HAMAP-Rule:MF_03186};
100281468	'LOC100281468'	mRNA	2.47074	3.71e-67	04016///MAPK signaling pathway - plant+++04075///Plant hormone signal transduction				GO:0005634///nucleus+++GO:0005829///cytosol	GO:0003824///catalytic activity+++GO:0004721///phosphoprotein phosphatase activity+++GO:0004722///protein serine/threonine phosphatase activity+++GO:0004724///magnesium-dependent protein serine/threonine phosphatase activity+++GO:0016787///hydrolase activity+++GO:0043169///cation binding+++GO:0046872///metal ion binding	GO:0006470///protein dephosphorylation	uncharacterized LOC100281468	PF00481///Protein phosphatase 2C		KOG0698///protein serine/threonine phosphatase activity	IPR000222///PPM-type phosphatase, divalent cation binding+++IPR001932///PPM-type phosphatase domain+++IPR015655///Protein phosphatase 2C family+++IPR036457///PPM-type phosphatase domain superfamily	plas///plasma	[A0A060D3D9_MAIZE|Unreviewed]SubName: Full=Orphans transcription factor {ECO:0000313|EMBL:AIB06017.1}; SubName: Full=Protein phosphatase 2C ABI2 {ECO:0000313|EMBL:ONM40809.1}; Flags: Fragment;+++[A0A075T6N0_MAIZE|Unreviewed]SubName: Full=2C-type protein phosphatase protein {ECO:0000313|EMBL:AIG52106.1};+++[B6SVM9_MAIZE|Unreviewed]SubName: Full=Protein phosphatase 2C ABI2 {ECO:0000313|EMBL:ACG2891…
100302679	'LOC100302679'	mRNA	2.46843	3.85e-80	00260///Glycine, serine and threonine metabolism		M00555///Betaine biosynthesis, choline => betaine	R02565///p-cumic alcohol:NAD+ oxidoreductase Betaine aldehyde + NAD+ + H2O <=> Betaine + NADH + 2 H++++R02566///p-Cumic alcohol:NADP+ oxidoreductase Betaine aldehyde + NADP+ + H2O <=> Betaine + NADPH + 2 H+		GO:0000166///nucleotide binding+++GO:0016491///oxidoreductase activity+++GO:0016620///oxidoreductase activity, acting on the aldehyde or oxo group of donors, NAD or NADP as acceptor+++GO:0019145///aminobutyraldehyde dehydrogenase activity+++GO:0033737///1-pyrroline dehydrogenase activity	GO:0055114///oxidation-reduction process	uncharacterized LOC100302679	PF00171///Aldehyde dehydrogenase family	COG1012///Acyl-CoA reductase or other NAD-dependent aldehyde dehydrogenase	KOG2450///aldehyde dehydrogenase (NAD) activity	IPR015590///Aldehyde dehydrogenase domain+++IPR016160///Aldehyde dehydrogenase, cysteine active site+++IPR016161///Aldehyde/histidinol dehydrogenase+++IPR016162///Aldehyde dehydrogenase, N-terminal+++IPR016163///Aldehyde dehydrogenase, C-terminal+++IPR029510///Aldehyde dehydrogenase, glutamic acid active site	cyto///cytosol	[C0P9J6_MAIZE|Unreviewed]SubName: Full=Aminoaldehyde dehydrogenase 1 {ECO:0000313|EMBL:ACS74867.1}; EC=1.2.1.19 {ECO:0000313|EMBL:ACS74867.1}; SubName: Full=Betaine aldehyde dehydrogenase 2 mitochondrial {ECO:0000313|EMBL:AQK52374.1};
103627191	'LOC103627191'	mRNA	2.46688	1.49e-06						GO:0004553///hydrolase activity, hydrolyzing O-glycosyl compounds+++GO:0016787///hydrolase activity	GO:0005975///carbohydrate metabolic process	anti-sigma-I factor RsgI6	PF00331///Glycosyl hydrolase family 10		ENOG502QSCW///No_INFO	IPR001000///Glycoside hydrolase family 10 domain+++IPR017853///Glycoside hydrolase superfamily	mito///mitochondria
103644128	'LOC103644128'	mRNA	2.46631	1.1e-23					GO:0016021///integral component of membrane			uncharacterized LOC103644128			ENOG502QZ0Q///No_INFO		plas///plasma	[A0A1D6L6P0_MAIZE|Unreviewed]SubName: Full=Uncharacterized protein {ECO:0000313|EMBL:ONM09964.1, ECO:0000313|EnsemblPlants:Zm00001d034327_P001};
100277803	'LOC100277803'	mRNA	2.46594	6.37e-44								uncharacterized LOC100277803			ENOG502RYAH///No_INFO		mito///mitochondria	[B6U047_MAIZE|Unreviewed]SubName: Full=Uncharacterized protein {ECO:0000313|EMBL:ACG42730.1};
100279539	'LOC100279539'	mRNA	2.4606	0.00345561								uncharacterized LOC100279539			ENOG502QT8F///No_INFO		nucl///nucleus	[B7ZYN1_MAIZE|Unreviewed]SubName: Full=Uncharacterized protein {ECO:0000313|EMBL:ACL53030.1, ECO:0000313|EnsemblPlants:Zm00001d003840_P001};
100274771	'LOC100274771'	mRNA	2.45743	5.96e-22					GO:0009523///photosystem II+++GO:0009654///photosystem II oxygen evolving complex+++GO:0019898///extrinsic component of membrane	GO:0005509///calcium ion binding	GO:0015979///photosynthesis	uncharacterized LOC100274771	PF01789///PsbP		ENOG502QS0I///No_INFO	IPR002683///PsbP, C-terminal+++IPR016123///Mog1/PsbP, alpha/beta/alpha sandwich	mito///mitochondria	[B6U655_MAIZE|Unreviewed]RecName: Full=PsbP domain-containing protein {ECO:0000259|Pfam:PF01789};
542026	'LOC542026'	mRNA	2.457	1.37e-50	00270///Cysteine and methionine metabolism+++00480///Glutathione metabolism		M00118///Glutathione biosynthesis, glutamate => glutathione	R00894///L-glutamate:L-cysteine gamma-ligase (ADP-forming) ATP + L-Glutamate + L-Cysteine <=> ADP + Orthophosphate + gamma-L-Glutamyl-L-cysteine+++R10993///L-glutamate:2-aminobutanoate gamma-ligase (ADP-forming) ATP + L-Glutamate + (S)-2-Aminobutanoate <=> ADP + Orthophosphate + gamma-L-Glutamyl-L-2-aminobutyrate	GO:0009507///chloroplast	GO:0000166///nucleotide binding+++GO:0003824///catalytic activity+++GO:0004357///glutamate-cysteine ligase activity+++GO:0005524///ATP binding+++GO:0016874///ligase activity	GO:0006750///glutathione biosynthetic process+++GO:0006979///response to oxidative stress+++GO:0009635///response to herbicide+++GO:0042398///cellular modified amino acid biosynthetic process	gamma-glutamylcysteine synthetase 1	PF04107///Glutamate-cysteine ligase family 2(GCS2)	COG2918///Gamma-glutamylcysteine synthetase	ENOG502QVEN///No_INFO	IPR006336///Glutamate--cysteine ligase, GCS2+++IPR011556///Glutamate--cysteine ligase, plant-type+++IPR014746///Glutamine synthetase/guanido kinase, catalytic domain+++IPR035434///Glutamate--cysteine ligase, bacteria and plant	mito///mitochondria	[Q8W4W3_MAIZE|Unreviewed]RecName: Full=Glutamate--cysteine ligase {ECO:0000256|PIRNR:PIRNR017901}; EC=6.3.2.2 {ECO:0000256|PIRNR:PIRNR017901};
100285247	'LOC100285247'	mRNA	2.45599	2.68e-45					GO:0005634///nucleus	GO:0003677///DNA binding	GO:0006355///regulation of transcription, DNA-templated	uncharacterized LOC100285247	PF02365///No apical meristem (NAM) protein		ENOG502QSIY///No_INFO	IPR003441///NAC domain+++IPR036093///NAC domain superfamily	cyto_nucl///cytosol	[B6U2D4_MAIZE|Unreviewed]SubName: Full=NAC domain transcription factor {ECO:0000313|EMBL:ACG43517.1}; SubName: Full=Zma1158 {ECO:0000313|EMBL:AKQ09556.1};
100382751	'LOC100382751'	mRNA	2.45105	8.26e-30					GO:0016020///membrane+++GO:0016021///integral component of membrane	GO:0003824///catalytic activity+++GO:0016787///hydrolase activity		uncharacterized LOC100382751	PF00561///alpha/beta hydrolase fold		ENOG502S79T///No_INFO+++KOG4178///10-hydroxy-9-(phosphonooxy)octadecanoate phosphatase activity	IPR000073///Alpha/beta hydrolase fold-1+++IPR000639///Epoxide hydrolase-like+++IPR029058///Alpha/Beta hydrolase fold	cyto///cytosol	[C0PAB9_MAIZE|Unreviewed]RecName: Full=AB hydrolase-1 domain-containing protein {ECO:0000259|Pfam:PF00561};
100277379	'LOC100277379'	mRNA	2.4466	9.99e-24					GO:0016021///integral component of membrane			uncharacterized LOC100277379					plas///plasma	[C0PP50_MAIZE|Unreviewed]SubName: Full=Uncharacterized protein {ECO:0000313|EMBL:ACN36966.1, ECO:0000313|EnsemblPlants:Zm00001d008923_P001};
103636636	'LOC103636636'	mRNA	2.44469	0.00019	00904///Diterpenoid biosynthesis			R03008///(Gibberellin-1),2-oxoglutarate:oxygen oxidoreductase (2beta-hydroxylating) Gibberellin A1 + 2-Oxoglutarate + Oxygen <=> Gibberellin A8 + Succinate + CO2+++R03809///(gibberellin-1),2-oxoglutarate:oxygen oxidoreductase (2beta-hydroxylating) Gibberellin A20 + 2-Oxoglutarate + Oxygen <=> Gibberellin A29 + Succinate + CO2+++R06337///(gibberellin-1),2-oxoglutarate:oxygen oxidoreductase (2beta-…		GO:0016491///oxidoreductase activity+++GO:0046872///metal ion binding+++GO:0051213///dioxygenase activity+++GO:0052634///C-19 gibberellin 2-beta-dioxygenase activity	GO:0009416///response to light stimulus+++GO:0045487///gibberellin catabolic process+++GO:0055114///oxidation-reduction process	gibberellin 2-beta-dioxygenase	PF03171///2OG-Fe(II) oxygenase superfamily+++PF14226///non-haem dioxygenase in morphine synthesis N-terminal		KOG0143///oxidoreductase activity	IPR005123///Oxoglutarate/iron-dependent dioxygenase+++IPR026992///Non-haem dioxygenase N-terminal domain+++IPR027443///Isopenicillin N synthase-like	extr///extracellular
100282631	'LOC100282631'	mRNA	2.44381	2.2e-09					GO:0016021///integral component of membrane	GO:0051119///sugar transmembrane transporter activity	GO:0008643///carbohydrate transport	uncharacterized LOC100282631	PF03083///Sugar efflux transporter for intercellular exchange		KOG1623///sugar transmembrane transporter activity	IPR004316///SWEET sugar transporter	plas///plasma	[B6T9M1_MAIZE|Unreviewed]RecName: Full=Bidirectional sugar transporter SWEET {ECO:0000256|RuleBase:RU910715};
103652713	'LOC103652713'	mRNA	2.44306	0.0235803	03440///Homologous recombination	H00094///Immunodeficiency associated with DNA repair defects+++H00296///Defects in RecQ helicases+++H01346///Bloom syndrome			GO:0005634///nucleus+++GO:0005694///chromosome+++GO:0005737///cytoplasm	GO:0003676///nucleic acid binding+++GO:0003678///DNA helicase activity+++GO:0005524///ATP binding+++GO:0009378///four-way junction helicase activity+++GO:0043138///3'-5' DNA helicase activity	GO:0000724///double-strand break repair via homologous recombination+++GO:0006268///DNA unwinding involved in DNA replication+++GO:0006281///DNA repair+++GO:0006310///DNA recombination+++GO:0032508///DNA duplex unwinding	ATP-dependent DNA helicase Q-like 1	PF00270///DEAD/DEAH box helicase+++PF00271///Helicase conserved C-terminal domain+++PF16124///RecQ zinc-binding		KOG0351///four-way junction helicase activity	IPR001650///Helicase, C-terminal+++IPR002464///DNA/RNA helicase, ATP-dependent, DEAH-box type, conserved site+++IPR004589///DNA helicase, ATP-dependent, RecQ type+++IPR011545///DEAD/DEAH box helicase domain+++IPR014001///Helicase superfamily 1/2, ATP-binding domain+++IPR027417///P-loop containing nucleoside triphosphate hydrolase+++IPR032284///ATP-dependent DNA helicase RecQ, zinc-binding domain	nucl///nucleus	[K7UNW0_MAIZE|Unreviewed]RecName: Full=ATP-dependent DNA helicase {ECO:0000256|RuleBase:RU364117}; EC=3.6.4.12 {ECO:0000256|RuleBase:RU364117};
100274435	'LOC100274435'	mRNA	2.44075	5.85e-07					GO:0005886///plasma membrane+++GO:0016021///integral component of membrane	GO:0015333///peptide:proton symporter activity+++GO:0022857///transmembrane transporter activity+++GO:0035673///oligopeptide transmembrane transporter activity+++GO:1904680///peptide transmembrane transporter activity		Protein NRT1/ PTR FAMILY 3.1	PF00854///POT family		KOG1237///transmembrane transporter activity	IPR000109///Proton-dependent oligopeptide transporter family+++IPR036259///MFS transporter superfamily	plas///plasma	[B4FWH5_MAIZE|Unreviewed]SubName: Full=Protein NRT1/ PTR FAMILY 3.1 {ECO:0000313|EMBL:AQK85945.1};
542127	'LOC542127'	mRNA	2.44054	1.98e-59	00052///Galactose metabolism+++00520///Amino sugar and nucleotide sugar metabolism	H00070///Galactosemia+++H02010///Galactose epimerase deficiency	M00632///Galactose degradation, Leloir pathway, galactose => alpha-D-glucose-1P	R00291///UDP-glucose 4-epimerase; UDP-alpha-D-glucose UDP-glucose <=> UDP-alpha-D-galactose+++R02984///dTDPglucose 4-epimerase dTDP-glucose <=> dTDP-galactose	GO:0005829///cytosol	GO:0003978///UDP-glucose 4-epimerase activity	GO:0006012///galactose metabolic process+++GO:0019388///galactose catabolic process+++GO:0033499///galactose catabolic process via UDP-galactose	UDP-glucose-4-epimerase	PF16363///GDP-mannose 4,6 dehydratase	COG1087///UDP-glucose 4-epimerase	KOG1371///racemase and epimerase activity, acting on carbohydrates and derivatives	IPR005886///UDP-glucose 4-epimerase+++IPR016040///NAD(P)-binding domain+++IPR036291///NAD(P)-binding domain superfamily	extr///extracellular	[C0HHU3_MAIZE|Unreviewed]RecName: Full=UDP-glucose 4-epimerase {ECO:0000256|RuleBase:RU366046}; EC=5.1.3.- {ECO:0000256|RuleBase:RU366046};+++[C0HI30_MAIZE|Unreviewed]RecName: Full=UDP-glucose 4-epimerase {ECO:0000256|RuleBase:RU366046}; EC=5.1.3.- {ECO:0000256|RuleBase:RU366046};+++[C4J0R7_MAIZE|Unreviewed]RecName: Full=NAD(P)-bd_dom domain-containing protein {ECO:0000259|Pfam:PF16363};+++[Q7XZQ…
103631958	'LOC103631958'	mRNA	2.43839	0.0435755	00904///Diterpenoid biosynthesis			R10562///(6E,10E)-geranyllinalool,[reduced NADPH---hemoprotein reductase]:oxygen oxidoreductase (E,E)-Geranyllinalool + [Reduced NADPH---hemoprotein reductase] + Oxygen <=> (E,E)-4,8,12-Trimethyltrideca-1,3,7,11-tetraene + But-3-en-2-one + [Oxidized NADPH---hemoprotein reductase] + 2 H2O	GO:0016020///membrane+++GO:0016021///integral component of membrane	GO:0004497///monooxygenase activity+++GO:0005506///iron ion binding+++GO:0010333///terpene synthase activity+++GO:0016491///oxidoreductase activity+++GO:0016705///oxidoreductase activity, acting on paired donors, with incorporation or reduction of molecular oxygen+++GO:0016709///oxidoreductase activity, acting on paired donors, with incorporation or reduction of molecular oxygen, NAD(P)H as one d…	GO:0006952///defense response+++GO:0016114///terpenoid biosynthetic process+++GO:0055114///oxidation-reduction process+++GO:0080027///response to herbivore	flavonoid 3'-monooxygenase	PF00067///Cytochrome P450		KOG0156///iron ion binding	IPR001128///Cytochrome P450+++IPR002401///Cytochrome P450, E-class, group I+++IPR017972///Cytochrome P450, conserved site+++IPR036396///Cytochrome P450 superfamily	extr///extracellular	[C92C5_MAIZE|Reviewed]RecName: Full=Dimethylnonatriene synthase {ECO:0000303|PubMed:27662898}; EC=1.14.14.59 {ECO:0000269|PubMed:27662898}; AltName: Full=Cytochrome P-450 19 {ECO:0000312|EMBL:ONM51434.1}; AltName: Full=Cytochrome P450 92C5 {ECO:0000303|PubMed:27662898}; AltName: Full=Trimethyltridecatetraene synthase {ECO:0000303|PubMed:27662898}; EC=1.14.14.58 {ECO:0000269|PubMed:27662898};
100273163	'LOC100273163'	mRNA	2.43837	1.46e-06	00402///Benzoxazinoid biosynthesis			R02340///(1S,2R)-1-C-(indol-3-yl)glycerol 3-phosphate D-glyceraldehyde-3-phosphate-lyase Indoleglycerol phosphate <=> Indole + D-Glyceraldehyde 3-phosphate	GO:0005829///cytosol+++GO:0009507///chloroplast	GO:0003824///catalytic activity+++GO:0004834///tryptophan synthase activity+++GO:0016829///lyase activity	GO:0000162///tryptophan biosynthetic process+++GO:0006568///tryptophan metabolic process	uncharacterized LOC100273163	PF00290///Tryptophan synthase alpha chain		KOG4175///tryptophan synthase activity	IPR002028///Tryptophan synthase, alpha chain+++IPR011060///Ribulose-phosphate binding barrel+++IPR013785///Aldolase-type TIM barrel+++IPR018204///Tryptophan synthase, alpha chain, active site	mito///mitochondria	[B4FTB8_MAIZE|Unreviewed]SubName: Full=Uncharacterized protein {ECO:0000313|EMBL:ACF85361.1};+++[Q9FQ77_MAIZE|Unreviewed]SubName: Full=Indole-3-glycerol phosphate lyase {ECO:0000313|EMBL:AAG42687.1};
606486	'LOC606486'	mRNA	2.438	3.63e-28					GO:0000139///Golgi membrane+++GO:0005794///Golgi apparatus+++GO:0016020///membrane	GO:0015018///galactosylgalactosylxylosylprotein 3-beta-glucuronosyltransferase activity+++GO:0016740///transferase activity+++GO:0042285///xylosyltransferase activity	GO:0005975///carbohydrate metabolic process+++GO:0009834///plant-type secondary cell wall biogenesis+++GO:0010417///glucuronoxylan biosynthetic process+++GO:0071555///cell wall organization	glycosyltransferase	PF03360///Glycosyltransferase family 43		KOG1476///galactosylgalactosylxylosylprotein 3-beta-glucuronosyltransferase activity	IPR005027///Glycosyl transferase, family 43+++IPR029044///Nucleotide-diphospho-sugar transferases	extr///extracellular	[A0A1D6DW29_MAIZE|Unreviewed]RecName: Full=Glycosyltransferases {ECO:0000256|RuleBase:RU363127}; EC=2.4.-.- {ECO:0000256|RuleBase:RU363127};+++[Q50HV3_MAIZE|Unreviewed]RecName: Full=Glycosyltransferases {ECO:0000256|RuleBase:RU363127}; EC=2.4.-.- {ECO:0000256|RuleBase:RU363127};
100281257	'LOC100281257'	mRNA	2.43559	1.66e-64					GO:0005634///nucleus+++GO:0005737///cytoplasm	GO:0000166///nucleotide binding+++GO:0003676///nucleic acid binding+++GO:0004518///nuclease activity+++GO:0004812///aminoacyl-tRNA ligase activity+++GO:0005524///ATP binding	GO:0006418///tRNA aminoacylation for protein translation+++GO:0090305///nucleic acid phosphodiester bond hydrolysis	uncharacterized LOC100281257	PF00565///Staphylococcal nuclease homologue		ENOG502QT2R///No_INFO	IPR002071///Thermonuclease active site+++IPR009080///Aminoacyl-tRNA synthetase, class Ia, anticodon-binding+++IPR016071///Staphylococcal nuclease (SNase-like), OB-fold+++IPR035437///SNase-like, OB-fold superfamily	mito///mitochondria	[B6STR9_MAIZE|Unreviewed]SubName: Full=Nuclease {ECO:0000313|EMBL:ACG28252.1};
103627824	'LOC103627824'	mRNA	2.4306	2.25e-09								uncharacterized LOC103627824			ENOG502R7XP///No_INFO		nucl///nucleus	[A0A1D6HM99_MAIZE|Unreviewed]SubName: Full=Uncharacterized protein {ECO:0000313|EMBL:AQK75485.1, ECO:0000313|EnsemblPlants:Zm00001d018292_P001};+++[A0A1D6HMA0_MAIZE|Unreviewed]SubName: Full=Uncharacterized protein {ECO:0000313|EMBL:AQK75484.1, ECO:0000313|EnsemblPlants:Zm00001d018292_P002};+++[A0A3L6EKT8_MAIZE|Unreviewed]SubName: Full=Uncharacterized protein {ECO:0000313|EMBL:PWZ21450.1};
103626183	'LOC103626183'	mRNA	2.42973	0.000124								uncharacterized LOC103626183					mito///mitochondria
100272277	'LOC100272277'	mRNA	2.42932	5.22e-13	00561///Glycerolipid metabolism		M00098///Acylglycerol degradation	R01351///1-acylglycerol acylhydrolase 1-Acylglycerol + H2O <=> Glycerol + Fatty acid	GO:0016020///membrane	GO:0016298///lipase activity+++GO:0016787///hydrolase activity		alpha/beta-Hydrolases superfamily protein	PF12146///Serine aminopeptidase, S33		KOG1455///acylglycerol lipase activity	IPR022742///Serine aminopeptidase, S33+++IPR029058///Alpha/Beta hydrolase fold	extr///extracellular	[B4FMQ7_MAIZE|Unreviewed]SubName: Full=Alpha/beta-Hydrolases superfamily protein {ECO:0000313|EMBL:ONM08642.1};
103635354	'LOC103635354'	mRNA	2.42919	0.000242					GO:0005634///nucleus	GO:0003677///DNA binding+++GO:0003700///DNA-binding transcription factor activity		ethylene-responsive transcription factor ERF061	PF00847///AP2 domain		ENOG502QTDE///No_INFO	IPR001471///AP2/ERF domain+++IPR016177///DNA-binding domain superfamily+++IPR036955///AP2/ERF domain superfamily	mito///mitochondria	[K7UTJ8_MAIZE|Unreviewed]SubName: Full=AP2-EREBP transcription factor {ECO:0000313|EMBL:AIB05769.1}; SubName: Full=Putative AP2/EREBP transcription factor superfamily protein {ECO:0000313|EMBL:AQK92313.1};
103651075	'LOC103651075'	mRNA	2.42273	3.55e-81					GO:0005789///endoplasmic reticulum membrane+++GO:0016020///membrane+++GO:0016021///integral component of membrane		GO:0009733///response to auxin+++GO:0055085///transmembrane transport	uncharacterized LOC103651075	PF03547///Membrane transport protein		KOG2722///auxin efflux carrier	IPR004776///Membrane transport protein+++IPR039305///Protein PIN-LIKES 2/6	plas///plasma	[A0A3L6FFT9_MAIZE|Unreviewed]SubName: Full=Protein PIN-LIKES 6 {ECO:0000313|EMBL:PWZ31958.1};+++[I3RWW3_MAIZE|Unreviewed]SubName: Full=PIN-formed protein14 {ECO:0000313|EMBL:ONM36872.1}; SubName: Full=Putative auxin efflux carrier-like protein PINY {ECO:0000313|EMBL:AFK32351.1};
100284161	'LOC100284161'	mRNA	2.41658	5.72e-22								heavy metal-associated domain containing protein			KOG0017///transposition, RNA-mediated		nucl///nucleus	[A0A3L6E4S7_MAIZE|Unreviewed]SubName: Full=Heavy metal-associated isoprenylated plant protein 16 {ECO:0000313|EMBL:PWZ15805.1};+++[B4FT05_MAIZE|Unreviewed]SubName: Full=Heavy metal-associated domain containing protein {ECO:0000313|EMBL:ACG39424.1, ECO:0000313|EnsemblPlants:Zm00001d019936_P001};
103631789	'LOC103631789'	mRNA	2.41274	1.26e-25						GO:0004672///protein kinase activity+++GO:0005524///ATP binding		serine/threonine-protein kinase	PF07714///Protein tyrosine kinase		KOG1187///protein serine/threonine kinase activity	IPR000719///Protein kinase domain+++IPR001245///Serine-threonine/tyrosine-protein kinase, catalytic domain+++IPR008271///Serine/threonine-protein kinase, active site+++IPR011009///Protein kinase-like domain superfamily	mito///mitochondria	[A0A1D6JQE8_MAIZE|Unreviewed]SubName: Full=Root-specific kinase 1 {ECO:0000313|EMBL:ONL94214.1};
100285550	'LOC100285550'	mRNA	2.41254	4.47e-18					GO:0016020///membrane+++GO:0016021///integral component of membrane	GO:0015297///antiporter activity+++GO:0022857///transmembrane transporter activity+++GO:0042910///xenobiotic transmembrane transporter activity		uncharacterized LOC100285550	PF01554///MatE	COG0534///Na+-driven multidrug efflux pump	KOG1347///antiporter activity	IPR002528///Multi antimicrobial extrusion protein	plas///plasma	[A0A3L6FMS7_MAIZE|Unreviewed]RecName: Full=Protein DETOXIFICATION {ECO:0000256|RuleBase:RU004914}; AltName: Full=Multidrug and toxic compound extrusion protein {ECO:0000256|RuleBase:RU004914};+++[B6U6E4_MAIZE|Unreviewed]RecName: Full=Protein DETOXIFICATION {ECO:0000256|RuleBase:RU004914}; AltName: Full=Multidrug and toxic compound extrusion protein {ECO:0000256|RuleBase:RU004914};
100283149	'LOC100283149'	mRNA	2.41163	1.52e-12						GO:0046872///metal ion binding	GO:0030001///metal ion transport	uncharacterized LOC100283149			ENOG502R8VI///No_INFO	IPR036163///Heavy metal-associated domain superfamily	extr///extracellular	[B6TF33_MAIZE|Unreviewed]SubName: Full=Circumsporozoite protein {ECO:0000313|EMBL:ACG35716.1};
103653979	'LOC103653979'	mRNA	2.41146	3.51e-08	04141///Protein processing in endoplasmic reticulum				GO:0005783///endoplasmic reticulum+++GO:0034663///endoplasmic reticulum chaperone complex		GO:0071456///cellular response to hypoxia+++GO:1903298///negative regulation of hypoxia-induced intrinsic apoptotic signaling pathway	heat shock 70 kDa protein 17	PF00012///Hsp70 protein			IPR013126///Heat shock protein 70 family+++IPR018181///Heat shock protein 70, conserved site+++IPR029047///Heat shock protein 70kD, peptide-binding domain superfamily+++IPR029048///Heat shock protein 70kD, C-terminal domain superfamily+++IPR043129///ATPase, nucleotide binding domain	extr///extracellular
100193400	'LOC100193400'	mRNA	2.40766	0.00653988								uncharacterized LOC100193400					nucl///nucleus	[A0A3L6DZK5_MAIZE|Unreviewed]SubName: Full=Uncharacterized protein {ECO:0000313|EMBL:PWZ14022.1};+++[B4FEW3_MAIZE|Unreviewed]SubName: Full=Uncharacterized protein {ECO:0000313|EMBL:ACF80656.1, ECO:0000313|EnsemblPlants:Zm00001d022624_P001};
100275352	'LOC100275352'	mRNA	2.40692	0.0131169								uncharacterized LOC100275352					extr///extracellular	[A0A3L6DB98_MAIZE|Unreviewed]SubName: Full=Uncharacterized protein {ECO:0000313|EMBL:PWZ05852.1};+++[B6SRQ3_MAIZE|Unreviewed]SubName: Full=Uncharacterized protein {ECO:0000313|EMBL:ACG27536.1, ECO:0000313|EnsemblPlants:Zm00001d046634_P001};
100283522	'LOC100283522'	mRNA	2.40402	2.65e-31	00900///Terpenoid backbone biosynthesis	H00527///Retinitis pigmentosa		R05556///(2E,6E)-farnesyl-diphosphate:isopentenyl-diphosphate cistransferase (adding 10-55 isopentenyl units) trans,trans-Farnesyl diphosphate + n Isopentenyl diphosphate <=> Dehydrodolichol diphosphate + n Diphosphate		GO:0002094///polyprenyltransferase activity+++GO:0016740///transferase activity+++GO:0016765///transferase activity, transferring alkyl or aryl (other than methyl) groups+++GO:0045547///dehydrodolichyl diphosphate synthase activity	GO:0016094///polyprenol biosynthetic process	undecaprenyl pyrophosphate synthetase	PF01255///Putative undecaprenyl diphosphate synthase	COG0020///Undecaprenyl pyrophosphate synthase	KOG1602///polyprenol biosynthetic process	IPR001441///Decaprenyl diphosphate synthase-like+++IPR018520///Di-trans-poly-cis-decaprenylcistransferase-like, conserved site+++IPR036424///Decaprenyl diphosphate synthase-like superfamily	mito///mitochondria	[B6TJ45_MAIZE|Unreviewed]RecName: Full=Alkyl transferase {ECO:0000256|RuleBase:RU363018}; EC=2.5.1.- {ECO:0000256|RuleBase:RU363018};
100284063	'LOC100284063'	mRNA	2.40369	2.66e-18	00940///Phenylpropanoid biosynthesis+++00941///Flavonoid biosynthesis+++00945///Stilbenoid, diarylheptanoid and gingerol biosynthesis		M00039///Monolignol biosynthesis, phenylalanine/tyrosine => monolignol	R01945///Caffeoyl-CoA:quinate O-(3,4-dihydroxycinnamoyl)transferase Caffeoyl-CoA + Quinate <=> CoA + Chlorogenate+++R02416///4-Coumaroyl-CoA:shikimate O-(hydroxycinnamoyl)transferase p-Coumaroyl-CoA + Shikimate <=> CoA + 4-Coumaroylshikimate+++R07432///p-coumaroyl-CoA:quinate hydroxycinnamoyltransferase p-Coumaroyl-CoA + Quinate <=> CoA + p-Coumaroyl quinic acid+++R07433///5-O-caffeoylshikimic ac…		GO:0016740///transferase activity+++GO:0016747///transferase activity, transferring acyl groups other than amino-acyl groups		uncharacterized LOC100284063	PF02458///Transferase family		ENOG502QT2Q///No_INFO	IPR003480///Transferase+++IPR023213///Chloramphenicol acetyltransferase-like domain superfamily	cyto_nucl///cytosol	[B6TPP6_MAIZE|Unreviewed]SubName: Full=Anthranilate N-benzoyltransferase protein 1 {ECO:0000313|EMBL:ACG39079.1};
100281255	'LOC100281255'	mRNA	2.40219	3.01e-23	00270///Cysteine and methionine metabolism+++00280///Valine, leucine and isoleucine degradation+++00290///Valine, leucine and isoleucine biosynthesis+++00770///Pantothenate and CoA biosynthesis+++00966///Glucosinolate biosynthesis+++01130///Biosynthesis of antibiotics+++01210///2-Oxocarboxylic acid metabolism+++01230///Biosynthesis of amino acids		M00019///Valine/isoleucine biosynthesis, pyruvate => valine / 2-oxobutanoate => isoleucine+++M00036///Leucine degradation, leucine => acetoacetate + acetyl-CoA+++M00119///Pantothenate biosynthesis, valine/L-aspartate => pantothenate+++M00570///Isoleucine biosynthesis, threonine => 2-oxobutanoate => isoleucine	R01090///L-Leucine:2-oxoglutarate aminotransferase L-Leucine + 2-Oxoglutarate <=> 4-Methyl-2-oxopentanoate + L-Glutamate+++R01214///L-Valine:2-oxoglutarate aminotransferase L-Valine + 2-Oxoglutarate <=> 3-Methyl-2-oxobutanoic acid + L-Glutamate+++R02199///L-Isoleucine:2-oxoglutarate aminotransferase L-Isoleucine + 2-Oxoglutarate <=> (S)-3-Methyl-2-oxopentanoic acid + L-Glutamate+++R08622///homome…		GO:0004084///branched-chain-amino-acid transaminase activity+++GO:0052654///L-leucine transaminase activity+++GO:0052655///L-valine transaminase activity+++GO:0052656///L-isoleucine transaminase activity	GO:0009082///branched-chain amino acid biosynthetic process	branched-chain-amino-acid aminotransferase	PF01063///Amino-transferase class IV	COG0115///Branched-chain amino acid aminotransferase/4-amino-4-deoxychorismate lyase	KOG0975///branched-chain-amino-acid transaminase activity	IPR001544///Aminotransferase class IV+++IPR005786///Branched-chain amino acid aminotransferase II+++IPR018300///Aminotransferase, class IV, conserved site+++IPR033939///Branched-chain aminotransferase+++IPR036038///Aminotransferase-like, PLP-dependent enzymes+++IPR043131///Branched-chain-amino-acid aminotransferase-like, N-terminal+++IPR043132///Branched-chain-amino-acid aminotransferase-like, C-…	mito///mitochondria	[A0A1D6JUA3_MAIZE|Unreviewed]RecName: Full=Branched-chain-amino-acid aminotransferase {ECO:0000256|RuleBase:RU004517}; EC=2.6.1.42 {ECO:0000256|RuleBase:RU004517};+++[B6STR2_MAIZE|Unreviewed]RecName: Full=Branched-chain-amino-acid aminotransferase {ECO:0000256|RuleBase:RU004517}; EC=2.6.1.42 {ECO:0000256|RuleBase:RU004517};
100279994	'LOC100279994'	mRNA	2.39759	2.46e-54					GO:0005634///nucleus		GO:0006334///nucleosome assembly	uncharacterized LOC100279994	PF00956///Nucleosome assembly protein (NAP)		KOG1507///Belongs to the nucleosome assembly protein (NAP) family	IPR002164///Nucleosome assembly protein (NAP)+++IPR037231///NAP-like superfamily	cyto///cytosol	[B8A161_MAIZE|Unreviewed]SubName: Full=Nucleosome assembly protein 1 {ECO:0000313|EMBL:AQK95812.1};
103632224	'LOC103632224'	mRNA	2.39268	0.000831						GO:0004553///hydrolase activity, hydrolyzing O-glycosyl compounds	GO:0005975///carbohydrate metabolic process	Glycosyl hydrolase family 10 protein	PF00331///Glycosyl hydrolase family 10+++PF02018///Carbohydrate binding domain		ENOG502QSCW///No_INFO	IPR001000///Glycoside hydrolase family 10 domain+++IPR003305///Carbohydrate-binding, CenC-like+++IPR008979///Galactose-binding-like domain superfamily+++IPR017853///Glycoside hydrolase superfamily	extr///extracellular	[A0A1D6JS31_MAIZE|Unreviewed]SubName: Full=Glycosyl hydrolase family 10 protein {ECO:0000313|EMBL:ONL94723.1};
100384206	'LOC100384206'	mRNA	2.39184	7.18e-26					GO:0005886///plasma membrane+++GO:0016020///membrane+++GO:0016021///integral component of membrane	GO:0000166///nucleotide binding+++GO:0005524///ATP binding+++GO:0016887///ATPase activity+++GO:0042626///ATPase activity, coupled to transmembrane movement of substances	GO:0055085///transmembrane transport	uncharacterized LOC100384206	PF00005///ABC transporter+++PF01061///ABC-2 type transporter		KOG0061///ATPase activity, coupled to transmembrane movement of substances	IPR003439///ABC transporter-like+++IPR003593///AAA+ ATPase domain+++IPR013525///ABC-2 type transporter+++IPR027417///P-loop containing nucleoside triphosphate hydrolase	plas///plasma	[C0PMG1_MAIZE|Unreviewed]SubName: Full=Uncharacterized protein {ECO:0000313|EMBL:ACN36377.1};
100285935	'LOC100285935'	mRNA	2.39183	0.0033964						GO:0016787///hydrolase activity		uncharacterized LOC100285935	PF12697///Alpha/beta hydrolase family		KOG1454///regulation of endocannabinoid signaling pathway	IPR000073///Alpha/beta hydrolase fold-1+++IPR029058///Alpha/Beta hydrolase fold	mito///mitochondria	[B6UBZ5_MAIZE|Unreviewed]SubName: Full=Hydrolase {ECO:0000313|EMBL:ACG46878.1};
103641608	'LOC103641608'	mRNA	2.38942	8.8e-12					GO:0016020///membrane+++GO:0016021///integral component of membrane	GO:0015079///potassium ion transmembrane transporter activity	GO:0006811///ion transport+++GO:0006813///potassium ion transport+++GO:0071805///potassium ion transmembrane transport	uncharacterized LOC103641608	PF02705///K+ potassium transporter	COG3158///K+ transporter	ENOG502QPSA///No_INFO	IPR003855///Potassium transporter	plas///plasma	[K7TSZ6_MAIZE|Unreviewed]RecName: Full=Potassium transporter {ECO:0000256|RuleBase:RU321113};
103651195	'LOC103651195'	mRNA	2.3861	7.69e-09	00904///Diterpenoid biosynthesis			R03008///(Gibberellin-1),2-oxoglutarate:oxygen oxidoreductase (2beta-hydroxylating) Gibberellin A1 + 2-Oxoglutarate + Oxygen <=> Gibberellin A8 + Succinate + CO2+++R03809///(gibberellin-1),2-oxoglutarate:oxygen oxidoreductase (2beta-hydroxylating) Gibberellin A20 + 2-Oxoglutarate + Oxygen <=> Gibberellin A29 + Succinate + CO2+++R06337///(gibberellin-1),2-oxoglutarate:oxygen oxidoreductase (2beta-…		GO:0046872///metal ion binding+++GO:0051213///dioxygenase activity+++GO:0052634///C-19 gibberellin 2-beta-dioxygenase activity	GO:0009416///response to light stimulus+++GO:0045487///gibberellin catabolic process	gibberellin 2-beta-dioxygenase	PF03171///2OG-Fe(II) oxygenase superfamily+++PF14226///non-haem dioxygenase in morphine synthesis N-terminal		KOG0143///oxidoreductase activity	IPR005123///Oxoglutarate/iron-dependent dioxygenase+++IPR026992///Non-haem dioxygenase N-terminal domain+++IPR027443///Isopenicillin N synthase-like	nucl///nucleus	[A0A1D6NB68_MAIZE|Unreviewed]SubName: Full=Gibberellin 2-oxidase3 {ECO:0000313|EMBL:ONM37784.1};
109943005	'LOC109943005'	mRNA	2.38433	0.00315171								ubiquitin carboxyl-terminal hydrolase MINDY-3-like					cyto///cytosol
103639897	'LOC103639897'	mRNA	2.38433	0.0208335								uncharacterized LOC103639897					cyto///cytosol
100281114	'LOC100281114'	mRNA	2.38312	0.0103015						GO:0008270///zinc ion binding		B-box zinc finger family protein			ENOG502RZSP///No_INFO	IPR000315///B-box-type zinc finger	extr///extracellular	[B6SSC0_MAIZE|Unreviewed]SubName: Full=B-box zinc finger family protein {ECO:0000313|EMBL:ACG27753.1};
100275328	'LOC100275328'	mRNA	2.38259	9.43e-10					GO:0005886///plasma membrane			uncharacterized LOC100275328	PF12734///Cysteine-rich TM module stress tolerance		ENOG502SDV1///No_INFO	IPR028144///Cysteine-rich transmembrane CYSTM domain	extr///extracellular	[B6SGH6_MAIZE|Unreviewed]RecName: Full=CYSTM domain-containing protein {ECO:0000259|Pfam:PF12734};
100284168	'LOC100284168'	mRNA	2.38129	8.42e-05					GO:0005840///ribosome+++GO:0016021///integral component of membrane			uncharacterized LOC100284168			ENOG502S1S5///No_INFO		plas///plasma	[B6TQT0_MAIZE|Unreviewed]SubName: Full=60S ribosomal protein L18A {ECO:0000313|EMBL:ACG39463.1};
103632881	'LOC103632881'	mRNA	2.37803	0.0135994					GO:0016021///integral component of membrane	GO:0016874///ligase activity+++GO:0061630///ubiquitin protein ligase activity	GO:0006511///ubiquitin-dependent protein catabolic process	E3 ubiquitin-protein ligase ATL31	PF13639///Ring finger domain		KOG0800///ubiquitin-protein transferase activity	IPR001841///Zinc finger, RING-type+++IPR013083///Zinc finger, RING/FYVE/PHD-type	plas///plasma
100281188	'LOC100281188'	mRNA	2.37788	6.57e-15								nucleotide binding protein	PF00400///WD domain, G-beta repeat		KOG4155///positive regulation of histone H3-K79 methylation	IPR001680///WD40 repeat+++IPR015943///WD40/YVTN repeat-like-containing domain superfamily+++IPR017986///WD40-repeat-containing domain+++IPR020472///G-protein beta WD-40 repeat+++IPR036322///WD40-repeat-containing domain superfamily	mito///mitochondria	[B6SSZ3_MAIZE|Unreviewed]SubName: Full=Nucleotide binding protein {ECO:0000313|EMBL:ACG27976.1};+++[B6SXX6_MAIZE|Unreviewed]SubName: Full=Nucleotide binding protein {ECO:0000313|EMBL:ACG29709.1};
100283606	'LOC100283606'	mRNA	2.37579	8.57e-15	00240///Pyrimidine metabolism			R01878///Cytidine aminohydrolase Cytidine + H2O <=> Uridine + Ammonia+++R02485///deoxycytidine aminohydrolase Deoxycytidine + H2O <=> Deoxyuridine + Ammonia+++R08221///5'-deoxy-5-fluorocytidine aminohydrolase 5'-Deoxy-5-fluorocytidine + H2O <=> 5'-Deoxy-5-fluorouridine + Ammonia	GO:0005829///cytosol	GO:0003824///catalytic activity+++GO:0004126///cytidine deaminase activity+++GO:0008270///zinc ion binding+++GO:0016787///hydrolase activity	GO:0009972///cytidine deamination	CDA1	PF00383///Cytidine and deoxycytidylate deaminase zinc-binding region+++PF08211///Cytidine and deoxycytidylate deaminase zinc-binding region	COG0295///Cytidine deaminase	KOG0833///cytidine deaminase activity	IPR002125///Cytidine and deoxycytidylate deaminase domain+++IPR005735///Zinc finger, LSD1-type+++IPR006263///Cytidine deaminase, homodimeric+++IPR013171///Cytidine/deoxycytidylate deaminase, zinc-binding domain+++IPR016192///APOBEC/CMP deaminase, zinc-binding+++IPR016193///Cytidine deaminase-like	nucl///nucleus	[B6TJW3_MAIZE|Unreviewed]SubName: Full=CDA1 {ECO:0000313|EMBL:ACG37396.1};
100283382	'LOC100283382'	mRNA	2.37454	1.61e-08	00940///Phenylpropanoid biosynthesis			R00602///methanol:hydrogen-peroxide oxidoreductase Methanol + Hydrogen peroxide <=> Formaldehyde + 2 H2O+++R02596///Donor:hydrogen-peroxide oxidoreductase Coniferyl alcohol <=> Guaiacyl lignin+++R03919///Donor:hydrogen-peroxide oxidoreductase Sinapyl alcohol <=> Syringyl lignin+++R04007///Donor:hydrogen-peroxide oxidoreductase 4-Coumaryl alcohol <=> p-Hydroxyphenyl lignin+++R07443///donor:hydroge…	GO:0005576///extracellular region+++GO:0009505///plant-type cell wall+++GO:0009506///plasmodesma	GO:0004601///peroxidase activity+++GO:0020037///heme binding+++GO:0046872///metal ion binding	GO:0006979///response to oxidative stress+++GO:0042744///hydrogen peroxide catabolic process	peroxidase 39	PF00141///Peroxidase		ENOG502QRTP///No_INFO	IPR000823///Plant peroxidase+++IPR002016///Haem peroxidase+++IPR010255///Haem peroxidase superfamily+++IPR019793///Peroxidases heam-ligand binding site+++IPR033905///Secretory peroxidase	extr///extracellular	[A0A3L6EK62_MAIZE|Unreviewed]RecName: Full=Peroxidase {ECO:0000256|RuleBase:RU362060, ECO:0000256|SAAS:SAAS01215714}; EC=1.11.1.7 {ECO:0000256|RuleBase:RU362060, ECO:0000256|SAAS:SAAS01215714};+++[B6THU9_MAIZE|Unreviewed]RecName: Full=Peroxidase {ECO:0000256|RuleBase:RU362060, ECO:0000256|SAAS:SAAS01215714}; EC=1.11.1.7 {ECO:0000256|RuleBase:RU362060, ECO:0000256|SAAS:SAAS01215714};+++[C0PKS1_MAI…
100274322	'LOC100274322'	mRNA	2.37272	0.00928307					GO:0043231///intracellular membrane-bounded organelle	GO:0008194///UDP-glycosyltransferase activity+++GO:0016740///transferase activity+++GO:0016758///transferase activity, transferring hexosyl groups+++GO:0080043///quercetin 3-O-glucosyltransferase activity+++GO:0080044///quercetin 7-O-glucosyltransferase activity		UDP-glycosyltransferase 74B1	PF00201///UDP-glucoronosyl and UDP-glucosyl transferase		KOG1192///transferase activity, transferring hexosyl groups	IPR002213///UDP-glucuronosyl/UDP-glucosyltransferase+++IPR035595///UDP-glycosyltransferase family, conserved site	nucl///nucleus	[A0A3L6DMU1_MAIZE|Unreviewed]RecName: Full=Glycosyltransferase {ECO:0000256|RuleBase:RU362057}; EC=2.4.1.- {ECO:0000256|RuleBase:RU362057};+++[B4G084_MAIZE|Unreviewed]RecName: Full=UDPGT domain-containing protein {ECO:0000259|PROSITE:PS00375};+++[K7UQW6_MAIZE|Unreviewed]RecName: Full=Glycosyltransferase {ECO:0000256|RuleBase:RU362057}; EC=2.4.1.- {ECO:0000256|RuleBase:RU362057};
100191184	'LOC100191184'	mRNA	2.36604	1.64e-40					GO:0005783///endoplasmic reticulum+++GO:0005789///endoplasmic reticulum membrane+++GO:0016020///membrane+++GO:0016021///integral component of membrane			uncharacterized LOC100191184	PF02453///Reticulon		KOG1792///endoplasmic reticulum tubular network organization	IPR003388///Reticulon	plas///plasma	[B4F7X5_MAIZE|Unreviewed]RecName: Full=Reticulon-like protein {ECO:0000256|RuleBase:RU363132};
100276061	'LOC100276061'	mRNA	2.36575	2.64e-28					GO:0016020///membrane+++GO:0016021///integral component of membrane			uncharacterized LOC100276061			ENOG502QW6I///No_INFO		mito_nucl///mitochondria	[B6T421_MAIZE|Unreviewed]SubName: Full=Uncharacterized protein {ECO:0000313|EMBL:ACG31854.1};
100286181	'LOC100286181'	mRNA	2.36519	2.08e-22						GO:0003677///DNA binding		zinc finger homeodomain protein 1	PF04770///ZF-HD protein dimerisation region		ENOG502S2AW///No_INFO	IPR006456///ZF-HD homeobox protein, Cys/His-rich dimerisation domain	extr///extracellular	[A0A1D6NQJ9_MAIZE|Unreviewed]SubName: Full=ZHD9 ZF-HD type transcription factor {ECO:0000313|EMBL:ONM42205.1};+++[A0A3L6FJ66_MAIZE|Unreviewed]SubName: Full=Mini zinc finger protein 2 {ECO:0000313|EMBL:PWZ33215.1};+++[B6UFJ5_MAIZE|Unreviewed]SubName: Full=Zinc finger homeodomain protein 1 {ECO:0000313|EMBL:ACG48128.1};
100272944	'LOC100272944'	mRNA	2.36409	2.17e-38					GO:0016021///integral component of membrane	GO:0022857///transmembrane transporter activity		uncharacterized LOC100272944	PF00860///Permease family		KOG1292///transmembrane transporter activity	IPR006043///Xanthine/uracil/vitamin C permease	plas///plasma	[B4F8S3_MAIZE|Unreviewed]SubName: Full=Nucleobase-ascorbate transporter 6 {ECO:0000313|EMBL:ONM54745.1};
100384013	'LOC100384013'	mRNA	2.36003	1.06e-34					GO:0005886///plasma membrane+++GO:0016021///integral component of membrane	GO:0022857///transmembrane transporter activity		uncharacterized LOC100384013	PF00892///EamA-like transporter family		ENOG502QRHH///No_INFO	IPR000620///EamA domain+++IPR030184///WAT1-related protein	plas///plasma	[C0PKQ9_MAIZE|Unreviewed]RecName: Full=EamA domain-containing protein {ECO:0000259|Pfam:PF00892};+++[K7VFP2_MAIZE|Unreviewed]RecName: Full=WAT1-related protein {ECO:0000256|RuleBase:RU363077};
100037814	'LOC100037814'	mRNA	2.35882	0.00491637					GO:0005576///extracellular region	GO:0004867///serine-type endopeptidase inhibitor activity		uncharacterized LOC100037814				IPR000877///Proteinase inhibitor I12, Bowman-Birk+++IPR035995///Bowman-Birk type proteinase inhibitor	extr///extracellular	[A0A3L6GA16_MAIZE|Unreviewed]SubName: Full=Bowman-Birk type trypsin inhibitor {ECO:0000313|EMBL:PWZ43865.1};+++[A3FMA4_MAIZE|Unreviewed]SubName: Full=Bowman-Birk type trypsin inhibitor {ECO:0000313|EMBL:ACG33560.1}; SubName: Full=Putative Bowman-Birk serine protease inhibitor {ECO:0000313|EMBL:ABN54445.1};
100281178	'LOC100281178'	mRNA	2.35765	0.029036	00040///Pentose and glucuronate interconversions		M00081///Pectin degradation	R02362///Pectin pectylhydrolase Pectin + n H2O <=> n Methanol + Pectate		GO:0004857///enzyme inhibitor activity+++GO:0016787///hydrolase activity+++GO:0030599///pectinesterase activity+++GO:0045330///aspartyl esterase activity+++GO:0046910///pectinesterase inhibitor activity	GO:0042545///cell wall modification+++GO:0043086///negative regulation of catalytic activity+++GO:0045490///pectin catabolic process	uncharacterized LOC100281178	PF01095///Pectinesterase+++PF04043///Plant invertase/pectin methylesterase inhibitor		ENOG502QRGV///No_INFO	IPR000070///Pectinesterase, catalytic+++IPR006501///Pectinesterase inhibitor domain+++IPR011050///Pectin lyase fold/virulence factor+++IPR012334///Pectin lyase fold+++IPR033131///Pectinesterase, Asp active site+++IPR035513///Invertase/pectin methylesterase inhibitor domain superfamily	extr///extracellular	[B6SSX0_MAIZE|Unreviewed]RecName: Full=Pectinesterase {ECO:0000256|RuleBase:RU000589}; EC=3.1.1.11 {ECO:0000256|RuleBase:RU000589};
100383693	'LOC100383693'	mRNA	2.35753	1.34e-17	00906///Carotenoid biosynthesis			R07202///abscisate,[reduced NADPH---hemoprotein reductase]:oxygen oxidoreductase (8'-hydroxylating) Abscisate + [Reduced NADPH---hemoprotein reductase] + Oxygen <=> 8'-Hydroxyabscisate + [Oxidized NADPH---hemoprotein reductase] + H2O		GO:0004497///monooxygenase activity+++GO:0005506///iron ion binding+++GO:0016491///oxidoreductase activity+++GO:0016705///oxidoreductase activity, acting on paired donors, with incorporation or reduction of molecular oxygen+++GO:0016709///oxidoreductase activity, acting on paired donors, with incorporation or reduction of molecular oxygen, NAD(P)H as one donor, and incorporation of one atom of ox…	GO:0009687///abscisic acid metabolic process+++GO:0016125///sterol metabolic process+++GO:0055114///oxidation-reduction process	putative cytochrome P450 superfamily protein	PF00067///Cytochrome P450		KOG0157///iron ion binding	IPR001128///Cytochrome P450+++IPR002401///Cytochrome P450, E-class, group I+++IPR017972///Cytochrome P450, conserved site+++IPR036396///Cytochrome P450 superfamily	E.R.///endoplasmic	[C0PID5_MAIZE|Unreviewed]SubName: Full=Abscisic acid 8'-hydroxylase1 {ECO:0000313|EMBL:AQK73980.1};
100275507	'LOC100275507'	mRNA	2.35422	3.63e-10					GO:0016021///integral component of membrane			TRAM LAG1 and CLN8 (TLC) lipid-sensing domain containing protein	PF03798///TLC domain		KOG4474///TLC domain	IPR006634///TRAM/LAG1/CLN8 homology domain+++IPR042512///TLC domain-containing protein 5	extr///extracellular	[C0HH61_MAIZE|Unreviewed]SubName: Full=TRAM LAG1 and CLN8 (TLC) lipid-sensing domain containing protein {ECO:0000313|EMBL:AQK89485.1};
103641458	'LOC103641458'	mRNA	2.35257	5.76e-05					GO:0005576///extracellular region	GO:0004867///serine-type endopeptidase inhibitor activity		Bowman-Birk type trypsin inhibitor				IPR000877///Proteinase inhibitor I12, Bowman-Birk+++IPR035995///Bowman-Birk type proteinase inhibitor	extr///extracellular	[K7U234_MAIZE|Unreviewed]SubName: Full=Bowman-Birk type trypsin inhibitor {ECO:0000313|EMBL:AQK42485.1};
100193344	'LOC100193344'	mRNA	2.35231	8.2e-18	04144///Endocytosis				GO:0005774///vacuolar membrane+++GO:0005886///plasma membrane+++GO:0012505///endomembrane system	GO:0003924///GTPase activity+++GO:0005525///GTP binding	GO:0006886///intracellular protein transport+++GO:0032482///Rab protein signal transduction	uncharacterized LOC100193344	PF00071///Ras family		KOG0087///GTPase activity	IPR001806///Small GTPase+++IPR005225///Small GTP-binding protein domain+++IPR027417///P-loop containing nucleoside triphosphate hydrolase	cyto///cytosol	[B4FEP4_MAIZE|Unreviewed]SubName: Full=Ras-related protein ARA-4 {ECO:0000313|EMBL:ACG32236.1}; SubName: Full=Ras-related protein RABA5a {ECO:0000313|EMBL:ONM59953.1};
100192667	'LOC100192667'	mRNA	2.35129	0.0018712					GO:0005773///vacuole	GO:0004197///cysteine-type endopeptidase activity+++GO:0008233///peptidase activity	GO:0006624///vacuolar protein processing+++GO:0051603///proteolysis involved in cellular protein catabolic process	Vacuolar-processing enzyme gamma-isozyme	PF01650///Peptidase C13 family		KOG1348///cysteine-type peptidase activity	IPR001096///Peptidase C13, legumain	extr///extracellular	[B4FC74_MAIZE|Unreviewed]SubName: Full=Uncharacterized protein {ECO:0000313|EMBL:ACF79717.1};+++[B4FQ90_MAIZE|Unreviewed]SubName: Full=Vacuolar-processing enzyme gamma-isozyme {ECO:0000313|EMBL:AQK92619.1};
100284758	'LOC100284758'	mRNA	2.34934	2.54e-15					GO:0005739///mitochondrion	GO:0008168///methyltransferase activity+++GO:0016740///transferase activity	GO:0032259///methylation+++GO:0046686///response to cadmium ion	embryonic abundant protein-like	PF08241///Methyltransferase domain		KOG3010///trans-aconitate 3-methyltransferase activity	IPR013216///Methyltransferase type 11+++IPR029063///S-adenosyl-L-methionine-dependent methyltransferase	mito///mitochondria	[B6TX72_MAIZE|Unreviewed]SubName: Full=Embryonic abundant protein-like {ECO:0000313|EMBL:ACG41705.1};
100274700	'LOC100274700'	mRNA	2.34832	3.94e-13					GO:0005886///plasma membrane+++GO:0016021///integral component of membrane	GO:0004672///protein kinase activity+++GO:0004675///transmembrane receptor protein serine/threonine kinase activity+++GO:0005524///ATP binding+++GO:0016301///kinase activity	GO:0006468///protein phosphorylation+++GO:0007178///transmembrane receptor protein serine/threonine kinase signaling pathway+++GO:0016310///phosphorylation	probable receptor-like protein kinase At2g42960	PF00069///Protein kinase domain			IPR000719///Protein kinase domain+++IPR008271///Serine/threonine-protein kinase, active site+++IPR011009///Protein kinase-like domain superfamily	cyto///cytosol
100284713	'LOC100284713'	mRNA	2.34148	8.23e-05					GO:0005886///plasma membrane	GO:0004675///transmembrane receptor protein serine/threonine kinase activity+++GO:0030246///carbohydrate binding	GO:0002229///defense response to oomycetes+++GO:0006952///defense response+++GO:0007178///transmembrane receptor protein serine/threonine kinase signaling pathway+++GO:0042742///defense response to bacterium	uncharacterized LOC100284713	PF00139///Legume lectin domain		ENOG502R1VU///No_INFO	IPR001220///Legume lectin domain+++IPR013320///Concanavalin A-like lectin/glucanase domain superfamily	extr///extracellular	[C4J5F1_MAIZE|Unreviewed]RecName: Full=Lectin_legB domain-containing protein {ECO:0000259|Pfam:PF00139};
100281024	'LOC100281024'	mRNA	2.33849	2.9e-05								VQ motif family protein	PF05678///VQ motif		ENOG502SAQX///No_INFO	IPR008889///VQ+++IPR039610///VQ motif-containing protein 29	mito///mitochondria	[B6SRF0_MAIZE|Unreviewed]SubName: Full=VQ motif family protein {ECO:0000313|EMBL:ACG27433.1};
100280765	'LOC100280765'	mRNA	2.33841	1.15e-07					GO:0005634///nucleus+++GO:0042025///host cell nucleus	GO:0000978///RNA polymerase II proximal promoter sequence-specific DNA binding+++GO:0003677///DNA binding+++GO:0003700///DNA-binding transcription factor activity+++GO:0043565///sequence-specific DNA binding	GO:0006355///regulation of transcription, DNA-templated+++GO:0034605///cellular response to heat+++GO:0043618///regulation of transcription from RNA polymerase II promoter in response to stress+++GO:0061408///positive regulation of transcription from RNA polymerase II promoter in response to heat stress	heat shock factor protein 4	PF00447///HSF-type DNA-binding		KOG0627///sequence-specific DNA binding	IPR000232///Heat shock factor (HSF)-type, DNA-binding+++IPR027725///Heat shock transcription factor family+++IPR036388///Winged helix-like DNA-binding domain superfamily+++IPR036390///Winged helix DNA-binding domain superfamily	nucl///nucleus	[B6U0U7_MAIZE|Unreviewed]RecName: Full=HSF_DOMAIN domain-containing protein {ECO:0000259|SMART:SM00415};
100275488	'LOC100275488'	mRNA	2.3375	2.21e-05					GO:0009535///chloroplast thylakoid membrane		GO:0061635///regulation of protein complex stability	uncharacterized LOC100275488			KOG1075///Ribonuclease H protein	IPR038936///Protein maintenance of PSII under high light 1	extr///extracellular	[A0A3L6EXC9_MAIZE|Unreviewed]SubName: Full=Uncharacterized protein {ECO:0000313|EMBL:PWZ25520.1};+++[B4FTC2_MAIZE|Unreviewed]SubName: Full=Proline-rich family protein {ECO:0000313|EMBL:AQK53026.1};
100284054	'LOC100284054'	mRNA	2.33313	1.3e-14	03040///Spliceosome				GO:0005634///nucleus+++GO:0016607///nuclear speck	GO:0003676///nucleic acid binding+++GO:0003723///RNA binding	GO:0000381///regulation of alternative mRNA splicing, via spliceosome+++GO:0045292///mRNA cis splicing, via spliceosome	pre-mRNA-splicing factor SF2	PF00076///RNA recognition motif. (a.k.a. RRM, RBD, or RNP domain)		KOG0105///RNA splicing	IPR000504///RNA recognition motif domain+++IPR012677///Nucleotide-binding alpha-beta plait domain superfamily+++IPR035979///RNA-binding domain superfamily	mito///mitochondria	[B4FJL5_MAIZE|Unreviewed]SubName: Full=Uncharacterized protein {ECO:0000313|EMBL:ACF82308.1};+++[B6TPL0_MAIZE|Unreviewed]SubName: Full=Pre-mRNA-splicing factor SF2 {ECO:0000313|EMBL:ACG39043.1};+++[Q64HB9_MAIZE|Unreviewed]SubName: Full=ASF/SF2-like pre-mRNA splicing factor SRP30' {ECO:0000313|EMBL:AAU29332.1};+++[Q64HC0_MAIZE|Unreviewed]SubName: Full=ASF/SF2-like pre-mRNA splicing factor SRP30 {E…
100191794	'LOC100191794'	mRNA	2.32679	1.28e-09					GO:0005794///Golgi apparatus	GO:0016757///transferase activity, transferring glycosyl groups		uncharacterized LOC100191794	PF01501///Glycosyl transferase family 8		ENOG502QTN8///No_INFO	IPR002495///Glycosyl transferase, family 8+++IPR029044///Nucleotide-diphospho-sugar transferases	extr///extracellular	[B4FA65_MAIZE|Unreviewed]RecName: Full=Hexosyltransferase {ECO:0000256|RuleBase:RU362027}; EC=2.4.1.- {ECO:0000256|RuleBase:RU362027};
103639541	'LOC103639541'	mRNA	2.31969	4.53e-23								DUF1997 family protein	PF09366///Protein of unknown function (DUF1997)		ENOG502QSJN///No_INFO	IPR018971///Protein of unknown function DUF1997	mito///mitochondria	[K7VLL4_MAIZE|Unreviewed]SubName: Full=DUF1997 family protein {ECO:0000313|EMBL:AQL09406.1};
100279784	'LOC100279784'	mRNA	2.31467	0.000765						GO:0003677///DNA binding		uncharacterized LOC100279784	PF13837///Myb/SANT-like DNA-binding domain		KOG4282///transcription regulator activity	IPR001005///SANT/Myb domain+++IPR009057///Homeobox-like domain superfamily+++IPR017877///Myb-like domain	nucl///nucleus	[B7ZZY0_MAIZE|Unreviewed]SubName: Full=GT-2-like 1 {ECO:0000313|EMBL:AQK73132.1};
100280412	'LOC100280412'	mRNA	2.31381	1.5e-32	00500///Starch and sucrose metabolism	H02090///Trehalase deficiency		R00010///alpha,alpha-trehalose glucohydrolase alpha,alpha-Trehalose + H2O <=> 2 D-Glucose	GO:0005886///plasma membrane	GO:0004555///alpha,alpha-trehalase activity	GO:0005991///trehalose metabolic process+++GO:0005993///trehalose catabolic process	trehalase1	PF01204///Trehalase	COG1626///Neutral trehalase	KOG0602///alpha,alpha-trehalase activity	IPR001661///Glycoside hydrolase, family 37+++IPR008928///Six-hairpin glycosidase superfamily+++IPR012341///Six-hairpin glycosidase-like superfamily+++IPR018232///Glycoside hydrolase, family 37, conserved site	extr///extracellular	[A0A1D6K6W4_MAIZE|Unreviewed]RecName: Full=Trehalase {ECO:0000256|RuleBase:RU361180}; EC=3.2.1.28 {ECO:0000256|RuleBase:RU361180}; AltName: Full=Alpha-trehalose glucohydrolase {ECO:0000256|RuleBase:RU361180};+++[B8A3P1_MAIZE|Unreviewed]RecName: Full=Trehalase {ECO:0000256|RuleBase:RU361180}; EC=3.2.1.28 {ECO:0000256|RuleBase:RU361180}; AltName: Full=Alpha-trehalose glucohydrolase {ECO:0000256|Rul…
103632802	'LOC103632802'	mRNA	2.31163	0.000239					GO:0005634///nucleus+++GO:0016020///membrane+++GO:0016021///integral component of membrane+++GO:0030915///Smc5-Smc6 complex		GO:0006281///DNA repair+++GO:0006310///DNA recombination+++GO:0006974///cellular response to DNA damage stimulus+++GO:2001022///positive regulation of response to DNA damage stimulus	non-structural maintenance of chromosomes element 4 homolog A	PF08743///Nse4 C-terminal	COG5125///No_INFO		IPR014854///Non-structural maintenance of chromosome element 4, C-terminal+++IPR027786///Nse4/EID family	mito///mitochondria
103646889	'LOC103646889'	mRNA	2.30877	2.32e-08					GO:0016020///membrane+++GO:0016021///integral component of membrane			uncharacterized LOC103646889	PF04578///Protein of unknown function, DUF594+++PF13968///Domain of unknown function (DUF4220)		ENOG502RRRF///No_INFO	IPR007658///Protein of unknown function DUF594+++IPR025315///Domain of unknown function DUF4220	plas///plasma
100273653	'LOC100273653'	mRNA	2.3076	4.21e-15					GO:0016021///integral component of membrane			PQ loop repeat family protein	PF04193///PQ loop repeat		KOG2913///basic amino acid transmembrane export from vacuole	IPR006603///PQ-loop repeat	plas///plasma	[B4FWT3_MAIZE|Unreviewed]SubName: Full=PQ-loop repeat family protein / transmembrane family protein {ECO:0000313|EMBL:AQK89389.1};
103635750	'LOC103635750'	mRNA	2.30323	0.0285903								uncharacterized LOC103635750					mito///mitochondria	[K7VW51_MAIZE|Unreviewed]SubName: Full=Uncharacterized protein {ECO:0000313|EMBL:AQK94188.1, ECO:0000313|EnsemblPlants:Zm00001d010494_P001};
109617026	'LOC109617026'	mRNA	2.3025	0.000173								uncharacterized LOC109617026	PF07107///Wound-induced protein WI12		ENOG502RYF6///No_INFO	IPR009798///Wound-induced protein Wun1-like+++IPR032710///NTF2-like domain superfamily	mito///mitochondria
100280022	'LOC100280022'	mRNA	2.30181	2.47e-08								uncharacterized LOC100280022			ENOG502R61T///No_INFO		nucl///nucleus	[B8A1C8_MAIZE|Unreviewed]SubName: Full=Uncharacterized protein {ECO:0000313|EMBL:ACL53977.1, ECO:0000313|EnsemblPlants:Zm00001d020976_P001};
541884	'LOC541884'	mRNA	2.30021	0.000111					GO:0016020///membrane+++GO:0016021///integral component of membrane	GO:0015267///channel activity	GO:0055085///transmembrane transport	NOD26-like membrane intrinsic protein 2	PF00230///Major intrinsic protein		KOG0223///water channel activity	IPR000425///Major intrinsic protein+++IPR022357///Major intrinsic protein, conserved site+++IPR023271///Aquaporin-like+++IPR034294///Aquaporin transporter	plas///plasma	[NIP22_MAIZE|Reviewed]RecName: Full=Aquaporin NIP2-2; AltName: Full=NOD26-like intrinsic protein 2-2; AltName: Full=ZmNIP2-2; AltName: Full=ZmNIP2;2;
103654446	'LOC103654446'	mRNA	2.29853	2.66e-34						GO:0046872///metal ion binding	GO:0030001///metal ion transport	heavy metal-associated isoprenylated plant protein 26-like	PF00403///Heavy-metal-associated domain		KOG1603///cellular transition metal ion homeostasis	IPR006121///Heavy metal-associated domain, HMA+++IPR036163///Heavy metal-associated domain superfamily	extr///extracellular	[A0A3L6EX20_MAIZE|Unreviewed]SubName: Full=Heavy metal-associated isoprenylated plant protein 20 {ECO:0000313|EMBL:PWZ25133.1};+++[B6T0P0_MAIZE|Unreviewed]SubName: Full=Farnesylated protein 2 {ECO:0000313|EMBL:ACG30673.1};
100282963	'LOC100282963'	mRNA	2.29651	0.000303					GO:0005634///nucleus	GO:0003677///DNA binding+++GO:0003700///DNA-binding transcription factor activity+++GO:0043565///sequence-specific DNA binding	GO:0006355///regulation of transcription, DNA-templated+++GO:0045893///positive regulation of transcription, DNA-templated	homeodomain-leucine zipper transcription factor TaHDZipI-1	PF00046///Homeodomain+++PF02183///Homeobox associated leucine zipper		KOG0483///sequence-specific DNA binding	IPR001356///Homeobox domain+++IPR003106///Leucine zipper, homeobox-associated+++IPR009057///Homeobox-like domain superfamily+++IPR017970///Homeobox, conserved site	nucl///nucleus	[B6TDA3_MAIZE|Unreviewed]SubName: Full=Homeodomain-leucine zipper transcription factor TaHDZipI-1 {ECO:0000313|EMBL:ACG35086.1};
100282113	'LOC100282113'	mRNA	2.29643	1.32e-23						GO:0016787///hydrolase activity		ethylene-responsive protein	PF00582///Universal stress protein family			IPR006015///Universal stress protein A family+++IPR006016///UspA+++IPR014729///Rossmann-like alpha/beta/alpha sandwich fold	extr///extracellular	[A0A3L6FP15_MAIZE|Unreviewed]SubName: Full=Universal stress protein A-like protein {ECO:0000313|EMBL:PWZ34071.1};+++[B4FEI3_MAIZE|Unreviewed]SubName: Full=Uncharacterized protein {ECO:0000313|EMBL:ACF80526.1};+++[B6T3Q3_MAIZE|Unreviewed]SubName: Full=Adenine nucleotide alpha hydrolase-like superfamily protein {ECO:0000313|EMBL:ONM39442.1}; SubName: Full=Ethylene-responsive protein {ECO:0000313|EM…
103643803	'LOC103643803'	mRNA	2.2913	8.79e-06					GO:0005886///plasma membrane	GO:0004322///ferroxidase activity+++GO:0005507///copper ion binding+++GO:0016491///oxidoreductase activity	GO:0006826///iron ion transport+++GO:0055072///iron ion homeostasis+++GO:0055114///oxidation-reduction process	L-ascorbate oxidase homolog	PF00394///Multicopper oxidase+++PF07731///Multicopper oxidase+++PF07732///Multicopper oxidase		KOG1263///Belongs to the multicopper oxidase family	IPR001117///Multicopper oxidase, type 1+++IPR008972///Cupredoxin+++IPR011706///Multicopper oxidase, type 2+++IPR011707///Multicopper oxidase, type 3	extr///extracellular	[C0P3W5_MAIZE|Unreviewed]SubName: Full=Uncharacterized protein {ECO:0000313|EMBL:ACN27681.1};+++[C4JA95_MAIZE|Unreviewed]SubName: Full=Uncharacterized protein {ECO:0000313|EMBL:ACR38095.1};
103637643	'LOC103637643'	mRNA	2.29003	1.15e-13								uncharacterized LOC103637643	PF05703///Auxin canalisation+++PF08458///Plant pleckstrin homology-like region		ENOG502QW2P///No_INFO	IPR008546///Domain of unknown function DUF828+++IPR013666///Pleckstrin-like, plant+++IPR040269///VAN3-binding protein	extr///extracellular	[A0A1D6K8A5_MAIZE|Unreviewed]SubName: Full=Uncharacterized protein {ECO:0000313|EMBL:ONL99770.1, ECO:0000313|EnsemblPlants:Zm00001d029886_P001};
103653383	'LOC103653383'	mRNA	2.28967	4.1e-10					GO:0005576///extracellular region+++GO:0016021///integral component of membrane	GO:0016787///hydrolase activity		endo-1,3(4)-beta-D-glucanase	PF01738///Dienelactone hydrolase family		KOG3043///Dienelactone hydrolase family	IPR002925///Dienelactone hydrolase+++IPR029058///Alpha/Beta hydrolase fold	extr///extracellular	[A0A3L6F3I9_MAIZE|Unreviewed]RecName: Full=DLH domain-containing protein {ECO:0000259|Pfam:PF01738};+++[B4FY74_MAIZE|Unreviewed]SubName: Full=Alpha/beta-Hydrolases superfamily protein {ECO:0000313|EMBL:AQK52092.1};
100274292	'LOC100274292'	mRNA	2.28942	3.7e-32								hydroxyproline-rich glycoprotein family protein			ENOG502QTCR///No_INFO	IPR035992///Ricin B-like lectins+++IPR040249///Ricin B-like lectin EULS3-like	cyto///cytosol	[B4G019_MAIZE|Unreviewed]SubName: Full=Hydroxyproline-rich glycoprotein family protein {ECO:0000313|EMBL:ONM30744.1};
100193704	'LOC100193704'	mRNA	2.28867	6.25e-13					GO:0016021///integral component of membrane		GO:0055085///transmembrane transport	uncharacterized LOC100193704	PF07690///Major Facilitator Superfamily		KOG1161///cellular response to phosphate starvation+++KOG2325///major facilitator superfamily	IPR004331///SPX domain+++IPR011701///Major facilitator superfamily+++IPR036259///MFS transporter superfamily	plas///plasma	[A0A1D6E277_MAIZE|Unreviewed]SubName: Full=SPX domain-containing membrane protein {ECO:0000313|EMBL:ONM14763.1};+++[A0A1D6E278_MAIZE|Unreviewed]SubName: Full=SPX domain-containing membrane protein {ECO:0000313|EMBL:ONM14765.1};+++[B4FG02_MAIZE|Unreviewed]SubName: Full=Uncharacterized protein {ECO:0000313|EMBL:ACF81045.1};
100281825	'LOC100281825'	mRNA	2.28824	1.05e-05	00520///Amino sugar and nucleotide sugar metabolism+++04016///MAPK signaling pathway - plant			R01206///[1,4-(N-Acetyl-beta-D-glucosaminyl)]n glycanohydrolase Chitin + H2O <=> N-Acetyl-D-glucosamine + Chitin+++R02334///[1,4-(N-Acetyl-beta-D-glucosaminyl)]n glycanohydrolase Chitin + H2O <=> Chitobiose + Chitin		GO:0004568///chitinase activity	GO:0005975///carbohydrate metabolic process+++GO:0006032///chitin catabolic process+++GO:0016998///cell wall macromolecule catabolic process+++GO:0050832///defense response to fungus	uncharacterized LOC100281825	PF00182///Chitinase class I			IPR000726///Glycoside hydrolase, family 19, catalytic+++IPR016283///Glycoside hydrolase, family 19+++IPR023346///Lysozyme-like domain superfamily	extr///extracellular	[B6SZC6_MAIZE|Unreviewed]SubName: Full=Basic endochitinase C {ECO:0000313|EMBL:ACG30209.1};
100279061	'LOC100279061'	mRNA	2.28745	0.0406589								uncharacterized LOC100279061			ENOG502S6S3///No_INFO		nucl///nucleus	[B6SHW4_MAIZE|Unreviewed]SubName: Full=Uncharacterized protein {ECO:0000313|EMBL:ACG24447.1, ECO:0000313|EnsemblPlants:Zm00001d021803_P001};
103634467	'LOC103634467'	mRNA	2.2867	5.17e-15	00520///Amino sugar and nucleotide sugar metabolism			R00293///UDP-glucose 4,6-hydro-lyase (UDP-4-dehydro-6-deoxy-D-glucose-forming) UDP-glucose <=> UDP-4-dehydro-6-deoxy-D-glucose + H2O		GO:0008460///dTDP-glucose 4,6-dehydratase activity+++GO:0010280///UDP-L-rhamnose synthase activity+++GO:0050377///UDP-glucose 4,6-dehydratase activity	GO:0009225///nucleotide-sugar metabolic process+++GO:0010253///UDP-rhamnose biosynthetic process	trifunctional UDP-glucose 4,6-dehydratase/UDP-4-keto-6-deoxy-D-glucose 3,5-epimerase/UDP-4-keto-L-rhamnose-reductase RHM1					mito///mitochondria
100277171	'LOC100277171'	mRNA	2.28334	1.14e-37								uncharacterized LOC100277171			ENOG502S8DM///No_INFO		extr///extracellular	[B6TQF6_MAIZE|Unreviewed]SubName: Full=Uncharacterized protein {ECO:0000313|EMBL:ACG39339.1};
100276792	'LOC100276792'	mRNA	2.28218	6.95e-09					GO:0016020///membrane+++GO:0016021///integral component of membrane	GO:0009975///cyclase activity	GO:0051762///sesquiterpene biosynthetic process	uncharacterized LOC100276792	PF04749///PLAC8 family+++PF11204///Protein of unknown function (DUF2985)		ENOG502SBF8///No_INFO	IPR006461///PLAC8 motif-containing protein+++IPR021369///Protein of unknown function DUF2985	plas///plasma	[B6TID0_MAIZE|Unreviewed]SubName: Full=Uncharacterized protein {ECO:0000313|EMBL:ACG36863.1};
100276842	'LOC100276842'	mRNA	2.2778	0.00318025					GO:0016020///membrane+++GO:0016021///integral component of membrane			uncharacterized LOC100276842			ENOG502S0D0///No_INFO		mito///mitochondria	[B6TJI8_MAIZE|Unreviewed]SubName: Full=Uncharacterized protein {ECO:0000313|EMBL:ACG37271.1};
100281180	'LOC100281180'	mRNA	2.27401	6.4e-20	00430///Taurine and hypotaurine metabolism+++00460///Cyanoamino acid metabolism+++00480///Glutathione metabolism+++00590///Arachidonic acid metabolism			R00494///glutathione gamma-glutamylaminopeptidase Glutathione + H2O <=> Cys-Gly + L-Glutamate+++R01262///glutathione:L-amino-acid 5-glutamyltransferase Glutathione + L-Amino acid <=> Cys-Gly + (5-L-Glutamyl)-L-amino acid+++R01687///(5-L-glutamyl)-peptide:taurine 5-glutamyltransferase (5-L-Glutamyl)-peptide + Taurine <=> Peptide + 5-L-Glutamyl-taurine+++R03916///(5-glutamyl)-peptide:amino-acid 5-g…	GO:0005886///plasma membrane	GO:0000048///peptidyltransferase activity+++GO:0036374///glutathione hydrolase activity	GO:0006751///glutathione catabolic process	gamma-glutamyltranspeptidase 1	PF01019///Gamma-glutamyltranspeptidase		KOG2410///glutathione hydrolase activity	IPR000101///Gamma-glutamyltranspeptidase+++IPR029055///Nucleophile aminohydrolases, N-terminal+++IPR043137///Gamma-glutamyltranspeptidase, small subunit+++IPR043138///Gamma-glutamyltranspeptidase, large subunit, C-terminal domain	extr///extracellular	[B6SSX2_MAIZE|Unreviewed]SubName: Full=Gamma-glutamyltranspeptidase 1 {ECO:0000313|EMBL:ACG27955.1};
100285736	'LOC100285736'	mRNA	2.27238	3.89e-07								carboxyl-terminal peptidase	PF03080///Neprosin+++PF14365///Neprosin activation peptide		ENOG502QVB2///No_INFO	IPR004314///Neprosin+++IPR025521///Neprosin activation peptide	extr///extracellular	[B6U8T6_MAIZE|Unreviewed]SubName: Full=Carboxyl-terminal peptidase {ECO:0000313|EMBL:ACG45769.1};
103630383	'LOC103630383'	mRNA	2.27214	0.0227893					GO:0005886///plasma membrane+++GO:0016020///membrane+++GO:0016021///integral component of membrane	GO:0005227///calcium activated cation channel activity	GO:0034220///ion transmembrane transport+++GO:0098655///cation transmembrane transport	CSC1-like protein At4g02900	PF02714///Calcium-dependent channel, 7TM region, putative phosphate+++PF13967///Late exocytosis, associated with Golgi transport +++PF14703///Cytosolic domain of 10TM putative phosphate transporter		KOG1134///ion transport	IPR003864///Calcium-dependent channel, 7TM region, putative phosphate+++IPR027815///10TM putative phosphate transporter, cytosolic domain+++IPR032880///Calcium permeable stress-gated cation channel 1, N-terminal transmembrane domain	plas///plasma
541634	'LOC541634'	mRNA	2.27194	2.75e-33					GO:0016020///membrane+++GO:0016021///integral component of membrane	GO:0000155///phosphorelay sensor kinase activity+++GO:0004673///protein histidine kinase activity+++GO:0009885///transmembrane histidine kinase cytokinin receptor activity+++GO:0016301///kinase activity+++GO:0016772///transferase activity, transferring phosphorus-containing groups+++GO:0038023///signaling receptor activity+++GO:0042562///hormone binding	GO:0000160///phosphorelay signal transduction system+++GO:0007165///signal transduction+++GO:0009116///nucleoside metabolic process+++GO:0009735///response to cytokinin+++GO:0009736///cytokinin-activated signaling pathway+++GO:0016310///phosphorylation+++GO:0018106///peptidyl-histidine phosphorylation+++GO:0023014///signal transduction by protein phosphorylation	histidine kinase 1	PF00072///Response regulator receiver domain+++PF00512///His Kinase A (phospho-acceptor) domain+++PF02518///Histidine kinase-, DNA gyrase B-, and HSP90-like ATPase+++PF03924///CHASE domain		KOG0519///phosphorelay sensor kinase activity	IPR000836///Phosphoribosyltransferase domain+++IPR001789///Signal transduction response regulator, receiver domain+++IPR003594///Histidine kinase/HSP90-like ATPase+++IPR003661///Signal transduction histidine kinase, dimerisation/phosphoacceptor domain+++IPR004358///Signal transduction histidine kinase-related protein, C-terminal+++IPR005467///Histidine kinase domain+++IPR006189///CHASE domain+++I…	golg///Golgi	[C0PF17_MAIZE|Unreviewed]SubName: Full=Histidine kinase1 {ECO:0000313|EMBL:AQK74679.1};+++[Q9FRY7_MAIZE|Unreviewed]SubName: Full=Histidine kinase 1 {ECO:0000313|EMBL:BAB20583.1};
103638148	'LOC103638148'	mRNA	2.26467	1.05e-15						GO:0016874///ligase activity		probable E3 ubiquitin-protein ligase XBOS36	PF00023///Ankyrin repeat+++PF12796///Ankyrin repeats (3 copies)+++PF13637///Ankyrin repeats (many copies)			IPR001841///Zinc finger, RING-type+++IPR002110///Ankyrin repeat+++IPR013083///Zinc finger, RING/FYVE/PHD-type+++IPR017907///Zinc finger, RING-type, conserved site+++IPR020683///Ankyrin repeat-containing domain+++IPR036770///Ankyrin repeat-containing domain superfamily	nucl///nucleus
103631841	'LOC103631841'	mRNA	2.26348	2.32e-07								glutathione S-transferase T2-like					mito///mitochondria
100283435	'LOC100283435'	mRNA	2.26269	1.13e-22					GO:0005634///nucleus	GO:0003677///DNA binding+++GO:0003700///DNA-binding transcription factor activity+++GO:0043565///sequence-specific DNA binding	GO:0006355///regulation of transcription, DNA-templated+++GO:0045893///positive regulation of transcription, DNA-templated	homeodomain-leucine zipper transcription factor TaHDZipI-1	PF00046///Homeodomain+++PF02183///Homeobox associated leucine zipper		KOG0483///sequence-specific DNA binding	IPR001356///Homeobox domain+++IPR003106///Leucine zipper, homeobox-associated+++IPR009057///Homeobox-like domain superfamily+++IPR017970///Homeobox, conserved site	nucl///nucleus	[B6TID5_MAIZE|Unreviewed]SubName: Full=Homeodomain-leucine zipper transcription factor TaHDZipI-1 {ECO:0000313|EMBL:ACG36868.1};
100501092	'LOC100501092'	mRNA	2.26243	4.12e-20								uncharacterized LOC100501092			ENOG502S4ZT///No_INFO	IPR039312///Protein LITTLE ZIPPER	nucl///nucleus	[A0A1D6ET93_MAIZE|Unreviewed]SubName: Full=Uncharacterized protein {ECO:0000313|EMBL:ONM22927.1, ECO:0000313|EnsemblPlants:Zm00001d006158_P001};
542252	'LOC542252'	mRNA	2.26189	1.21e-44	00620///Pyruvate metabolism+++00630///Glyoxylate and dicarboxylate metabolism+++01200///Carbon metabolism		M00012///Glyoxylate cycle	R00472///acetyl-CoA:glyoxylate C-acetyltransferase (thioester-hydrolysing, carboxymethyl-forming); L-Malate (S)-Malate + CoA <=> Acetyl-CoA + H2O + Glyoxylate	GO:0005737///cytoplasm+++GO:0005777///peroxisome+++GO:0009514///glyoxysome	GO:0003824///catalytic activity+++GO:0004474///malate synthase activity+++GO:0016740///transferase activity	GO:0006097///glyoxylate cycle+++GO:0006099///tricarboxylic acid cycle	malate synthase 1	PF01274///Malate synthase	COG2225///Malate synthase	KOG1261///malate synthase activity	IPR001465///Malate synthase+++IPR006252///Malate synthase A+++IPR011076///Malate synthase-like superfamily+++IPR019830///Malate synthase, conserved site	nucl///nucleus	[MASY_MAIZE|Reviewed]RecName: Full=Malate synthase, glyoxysomal; EC=2.3.3.9;
103651348	'LOC103651348'	mRNA	2.25459	1.54e-30	00250///Alanine, aspartate and glutamate metabolism+++00910///Nitrogen metabolism+++01130///Biosynthesis of antibiotics+++01230///Biosynthesis of amino acids			R00093///L-glutamate:NAD+ oxidoreductase (transaminating) 2 L-Glutamate + NAD+ <=> L-Glutamine + 2-Oxoglutarate + NADH + H+		GO:0005506///iron ion binding+++GO:0010181///FMN binding+++GO:0015930///glutamate synthase activity+++GO:0016040///glutamate synthase (NADH) activity+++GO:0016491///oxidoreductase activity+++GO:0016639///oxidoreductase activity, acting on the CH-NH2 group of donors, NAD or NADP as acceptor+++GO:0050660///flavin adenine dinucleotide binding+++GO:0051536///iron-sulfur cluster binding+++GO:0051538//…	GO:0006537///glutamate biosynthetic process+++GO:0019676///ammonia assimilation cycle	glutamate synthase 1 [NADH], chloroplastic	PF00310///Glutamine amidotransferases class-II+++PF01493///GXGXG motif+++PF01645///Conserved region in glutamate synthase+++PF04898///Glutamate synthase central domain+++PF07992///Pyridine nucleotide-disulphide oxidoreductase+++PF13450///NAD(P)-binding Rossmann-like domain+++PF14691///Dihydroprymidine dehydrogenase domain II, 4Fe-4S cluster	COG0067///Glutamate synthase domain 1+++COG0069///Glutamate synthase domain 2+++COG0070///Glutamate synthase domain 3+++COG0493///NADPH-dependent glutamate synthase beta chain or related oxidoreductase	KOG0399///L-glutamate biosynthetic process	IPR002489///Glutamate synthase, alpha subunit, C-terminal+++IPR002932///Glutamate synthase domain+++IPR006005///Glutamate synthase, NADH/NADPH, small subunit 1+++IPR006982///Glutamate synthase, central-N+++IPR009051///Alpha-helical ferredoxin+++IPR012220///Glutamate synthase, eukaryotic+++IPR013785///Aldolase-type TIM barrel+++IPR017932///Glutamine amidotransferase type 2 domain+++IPR023753///FAD…	cyto///cytosol	[A0A1D6NFL0_MAIZE|Unreviewed]SubName: Full=Glutamate synthase 1 [NADH] chloroplastic {ECO:0000313|EMBL:ONM39232.1};
100216918	'LOC100216918'	mRNA	2.25328	6.49e-07					GO:0016020///membrane+++GO:0016021///integral component of membrane+++GO:0030173///integral component of Golgi membrane+++GO:0030176///integral component of endoplasmic reticulum membrane	GO:0005459///UDP-galactose transmembrane transporter activity+++GO:0005460///UDP-glucose transmembrane transporter activity+++GO:0022857///transmembrane transporter activity	GO:0008643///carbohydrate transport+++GO:0015786///UDP-glucose transmembrane transport+++GO:0055085///transmembrane transport+++GO:0072334///UDP-galactose transmembrane transport	uncharacterized LOC100216918	PF08449///UAA transporter family			IPR013657///UAA transporter	nucl///nucleus	[B4FKF3_MAIZE|Unreviewed]SubName: Full=Uncharacterized protein {ECO:0000313|EMBL:ACF82596.1};
103654870	'LOC103654870'	mRNA	2.25088	0.0358583								Uncharacterized conserved protein UCP015417 vWA	PF11443///Domain of unknown function (DUF2828)		ENOG502QT1I///No_INFO	IPR011205///Uncharacterised conserved protein UCP015417, vWA+++IPR036465///von Willebrand factor A-like domain superfamily	cyto///cytosol	[K7UF81_MAIZE|Unreviewed]SubName: Full=Uncharacterized conserved protein UCP015417 vWA {ECO:0000313|EMBL:AQK60245.1};
100303875	'LOC100303875'	mRNA	2.25071	5.2e-21					GO:0016021///integral component of membrane			Hydrophobic protein RCI2B	PF01679///Proteolipid membrane potential modulator			IPR000612///Proteolipid membrane potential modulator	plas///plasma	[A0A3L6FTW4_MAIZE|Unreviewed]SubName: Full=Hydrophobic protein OSR8 {ECO:0000313|EMBL:PWZ38327.1};+++[B6SPH2_MAIZE|Unreviewed]SubName: Full=Hydrophobic protein RCI2B {ECO:0000313|EMBL:ONM23533.1};
100501142	'LOC100501142'	mRNA	2.24955	9.12e-07						GO:0016491///oxidoreductase activity+++GO:0046872///metal ion binding+++GO:0051213///dioxygenase activity	GO:0055114///oxidation-reduction process	uncharacterized LOC100501142	PF03171///2OG-Fe(II) oxygenase superfamily+++PF14226///non-haem dioxygenase in morphine synthesis N-terminal		KOG0143///oxidoreductase activity	IPR005123///Oxoglutarate/iron-dependent dioxygenase+++IPR026992///Non-haem dioxygenase N-terminal domain+++IPR027443///Isopenicillin N synthase-like	cyto_nucl///cytosol
100192465	'LOC100192465'	mRNA	2.24675	9.75e-31								uncharacterized LOC100192465			ENOG502RZCS///No_INFO		cyto///cytosol	[B4FBF9_MAIZE|Unreviewed]SubName: Full=Uncharacterized protein {ECO:0000313|EMBL:ACF79452.1, ECO:0000313|EnsemblPlants:Zm00001d040171_P001};
100282065	'LOC100282065'	mRNA	2.24674	0.00991328		H00754///3-Methylglutaconic aciduria			GO:0001405///PAM complex, Tim23 associated import motor	GO:0001671///ATPase activator activity	GO:0030150///protein import into mitochondrial matrix	mitochondrial import inner membrane translocase subunit TIM14			KOG0723///protein transport	IPR001623///DnaJ domain+++IPR036869///Chaperone J-domain superfamily	nucl///nucleus	[B6T323_MAIZE|Unreviewed]SubName: Full=Mitochondrial import inner membrane translocase subunit TIM14 {ECO:0000313|EMBL:ACG31506.1};
100193926	'LOC100193926'	mRNA	2.24469	8.99e-18					GO:0005737///cytoplasm+++GO:0005886///plasma membrane+++GO:0009705///plant-type vacuole membrane	GO:0005509///calcium ion binding	GO:0042538///hyperosmotic salinity response+++GO:0043266///regulation of potassium ion transport+++GO:0050801///ion homeostasis	uncharacterized LOC100193926	PF13202///EF hand+++PF13499///EF-hand domain pair+++PF13833///EF-hand domain pair	COG5126///Ca2+-binding protein, EF-hand superfamily	KOG0034///calcium ion binding	IPR002048///EF-hand domain+++IPR011992///EF-hand domain pair+++IPR018247///EF-Hand 1, calcium-binding site	extr///extracellular	[B4FGS6_MAIZE|Unreviewed]SubName: Full=Uncharacterized protein {ECO:0000313|EMBL:ACF81319.1};+++[B4FIL0_MAIZE|Unreviewed]SubName: Full=Uncharacterized protein {ECO:0000313|EMBL:ACF81953.1};+++[B6T9V3_MAIZE|Unreviewed]SubName: Full=Calcineurin B-like protein 10 {ECO:0000313|EMBL:ACG33886.1};+++[C3TRS4_MAIZE|Unreviewed]SubName: Full=Calcineurin B-like protein {ECO:0000313|EMBL:ACJ65322.1}; SubName:…
109944053	'LOC109944053'	mRNA	2.24402	2.97e-46	00230///Purine metabolism			R00429///ATP:GTP 3'-diphosphotransferase ATP + GTP <=> AMP + Guanosine 3'-diphosphate 5'-triphosphate	GO:0009507///chloroplast	GO:0016301///kinase activity	GO:0015969///guanosine tetraphosphate metabolic process+++GO:0016310///phosphorylation	probable GTP diphosphokinase RSH3, chloroplastic	PF04607///Region found in RelA / SpoT proteins+++PF13328///HD domain	COG0317///(p)ppGpp synthase/hydrolase, HD superfamily		IPR003607///HD/PDEase domain+++IPR007685///RelA/SpoT+++IPR043519///Nucleotidyltransferase superfamily	nucl///nucleus
100272893	'LOC100272893'	mRNA	2.24205	0.000123					GO:0046658///anchored component of plasma membrane	GO:0004553///hydrolase activity, hydrolyzing O-glycosyl compounds+++GO:0016787///hydrolase activity+++GO:0016798///hydrolase activity, acting on glycosyl bonds	GO:0005975///carbohydrate metabolic process+++GO:0008152///metabolic process	uncharacterized LOC100272893	PF00332///Glycosyl hydrolases family 17+++PF07983///X8 domain			IPR000490///Glycoside hydrolase family 17+++IPR012946///X8 domain+++IPR017853///Glycoside hydrolase superfamily	extr///extracellular	[B4FRG0_MAIZE|Unreviewed]SubName: Full=Uncharacterized protein {ECO:0000313|EMBL:ACF84703.1};
103642777	'LOC103642777'	mRNA	2.24009	8.76e-22					GO:0005576///extracellular region	GO:0004190///aspartic-type endopeptidase activity+++GO:0008233///peptidase activity+++GO:0016787///hydrolase activity	GO:0006508///proteolysis+++GO:0030163///protein catabolic process	aspartic proteinase nepenthesin-1	PF14541///Xylanase inhibitor C-terminal+++PF14543///Xylanase inhibitor N-terminal		KOG1339///aspartic-type endopeptidase activity	IPR001461///Aspartic peptidase A1 family+++IPR001969///Aspartic peptidase, active site+++IPR021109///Aspartic peptidase domain superfamily+++IPR032799///Xylanase inhibitor, C-terminal+++IPR032861///Xylanase inhibitor, N-terminal+++IPR033121///Peptidase family A1 domain+++IPR034161///Pepsin-like domain, plant	mito///mitochondria
100191362	'LOC100191362'	mRNA	2.23846	8.19e-19					GO:0005789///endoplasmic reticulum membrane+++GO:0016021///integral component of membrane			uncharacterized LOC100191362	PF02453///Reticulon		KOG1792///endoplasmic reticulum tubular network organization	IPR003388///Reticulon	plas///plasma	[B4F8J5_MAIZE|Unreviewed]RecName: Full=Reticulon-like protein {ECO:0000256|RuleBase:RU363132};
[truncated: 6,889 more rows]

## Sheet: Dataset S3
	Supplementary Dataset 3 GO terms of DEGs in maize leaves of different ages under osmotic stress.
Leaf 1 UP
number	biological process	number	molecular function	number	cellular component
84	GO:0006355///regulation of transcription, DNA-templated	105	GO:0003677///DNA binding+++GO:0046983///protein dimerization activity	230	GO:0005634///nucleus+++GO:0042025///host cell nucleus
[truncated: 529 more rows]

## Sheet: Dataset S4
Supplementary Dataset 4 DAPs in maize leaves of different ages under osmotic stress.
[truncated: 262 more rows]

## Sheet: Dataset S5
Supplementary Dataset 5 DEGs related to photosynthesis.
[truncated: 183 more rows]

[truncated: 2 more sheets: Dataset S6, Dataset S7]
